# Supplementary material for: A Web Application About Herd Immunity Using Personalized Avatars: Development Study
Source: J Med Internet Res. 2020 Oct 30;22(10):e20113. doi: 10.2196/20113 (PMC7665952; doi:10.2196/20113)
Supplement: Multimedia Appendix 1 [file jmir_v22i10e20113_app1.xlsx]

## Sheet: Conceptual Map V2
Community Immunity: Dynamic of individual Immunity on others	Community
	1	You are an individual
	1.1		Probability of contact: You are in contact with other people
	1.2			Probability of contact: Other people are in contact with even more people.
	1.3				People at risk of catching the disease who are in contact with people: Vulnerable people.
	1.4					People at risk of catching the disease who are in contact with people: Vulnerable because- older, too young and sick like cancer patients.
	1.5						Together they form community [a group of people who are in regular contact with each other].
	Infection: Pathogens cause infectious disease
	2	Distribution pattern of infection within the population: These diseases can spread from one person to another
	2.1		Different pathogens are different from each other.
	2.2			Distribution pattern of infection within the population: Some infection spread faster than others.
	Vaccines: Vaccines are biological preparations that improve immunity to a particular disease.
	3	People who are not vaccinated may or may not get sick
	3.1	When vaccines exist they provide protection against that disease.
	3.2	Vaccine effectiveness: Vaccines are not perfect and people who are vaccinated may get infected.
	3.3		Vaccine effectiveness: The effect of vaccines may wanes over time.
	3.4			Vaccine effectiveness: May require single shot
	3.5			Vaccine effectiveness: May require multiple shots
	3.6			Vaccine effectiveness: May require boosters
	3.7			Vaccine effectiveness: May require regular shots
	3.8	Vaccination coverage: Percentage of people who receive the vaccine in relation to the overall population.
	3.9		Vaccination coverage: Different diseases require different level of vaccination coverage- to maintain Community Immunity.
	3.1			Vaccination coverage: Sufficient/ enough vaccination can prevent the spread of infection

## Sheet: Initial Conceptual Map
Appendix 1: Concept Map
Community									Community Protection.
	You are an indivdual	You are in contact with other people	Other people are in contact with even more people.	Vunerable people.	Vunerable are those who are older, too young and sick like cancer patient.	Togather they form comunity.
Infections
	Pathogens cause infectious disease	These diseases can spread from one person to another	Some infection spead faster than others.
Vaccines
	Vaccines are biological preparation that improve immunity to a particular disease.	People who are not vaccined may or may not get sick	When vaccine exsists they provide protaction against that disease.	Vaccine effectiveness: Vaccines are not perfect and people who are vaccinated may get infection.	Vacine effectiveness: Vaccines effect may wanes over time.	Vaccination coverage: percentage of people who receive vaccine in relation to overall population.	Vaccination coverage: different diseases require different level of vaccination coverage- to maintain Community Protection.	Vaccination coverage: Sufficient/ enough vaccination can prevent the spread of infection
