# Supplementary material for: A Web Application About Herd Immunity Using Personalized Avatars: Development Study
Source: J Med Internet Res. 2020 Oct 30;22(10):e20113. doi: 10.2196/20113 (PMC7665952; doi:10.2196/20113)
Supplement: Multimedia Appendix 6 [file jmir_v22i10e20113_app6.xlsx]

## Sheet: Sheet1
Appendix 6: 1st cycle verbal feedback
PID	Que voyez-vous sur cet écran? What do you see on this screen?	Que croyez-vous que vous pourriez faire à partir de cet écran? What do you think you could do on this screen?	Si vous cliquez sur _____ que croyez vous qu’il pourrait se passer? If you click on _____ what do you think might happen?	Dans vos propres mots, pouvez-vous me résumer ce que vous avez vu dans cette vidéo? In your own words, can you tell me what you saw in this video?	Que croyez-vous que cette vidéo veut transmettre? What do you think this video is trying to convey?	Y a-t-il quelque chose que vous ne trouvez pas clair ou confus dans la vidéo? Is there anything in the video that you don't find clear or confusing?	Réfléchissiez à voix haute	Qu’est ce que ce personnage représente pour vous?(Avatar) What does this persona mean to you? (pointing avatar)	Et cette forme, l’hexagone, qu’est ce que ça représente pour vous? And this shape, the hexagon, what does it mean to you?	Que croyez-vous que les personnages à l’intérieur des hexagones représentent? What do you think the personages inside the hexagons represent?	Que veulent représenter les icônes de la vieille dame et du bébé dans cette video? What do the icons of the older woman and the baby want to represent in this video? (Wait for answer)	Et la couleur jaune? What about the colour yellow?	Que signifient les différentes couleurs des hexagones ici à votre avis (rouge, bleu, gris)? What do you think the different colours of the hexagons here mean (red, blue, grey)?	Que croyez-vous que les lignes rouges représentent? What do you think the red lines represent?	Que représente cette structure bleue entre les hexagones pour vous? What does this blue connecting structure between the hexagons represent to you?	Et la ligne bleue qui encadre la vieille dame et le bébé? What about the thick blue band that frames the older woman and the baby?	Que croyez vous que ces regroupements d’hexagones représentent? What do you think these hexagone groupings represent?	Que croyez vous que ces personnages dans les groupes d’hexagones représentent? What do you think these characters in the hexagonal groupings represent?	Que signifie la ligne de contour grise ici? What does the grey contour line here mean?	Et la ligne orange? And the orange line?	Y a-t-il autre chose que vous ne trouvez pas clair dans les images que je vous ai montré? Is there anything else you don't see clearly in the pictures I've shown you?	Avez-vous des questions que vous aimeriez nous poser? Do you have any questions you would like to ask us?
101	Community as a sample of society.	So as I have seen video before …it shows that none of the person in the community are vaccinated…as all of them are grey…I will not click on anything…	1) If you click the scrub bar it will increase the numebr of vaccinated people in community 2)If I click the button with names of disease mentioned the disease will spread in the society 3)If I click the inflluenza button I will increase the bar to maximum.4) I click button simulation to see the effect. I would like to play with these infections button at the end and see how it spread in the soci…	1) Spread of virus in society. 2) Reducing the risk to spread	1) best percentage of people in society we vaccinate.	1) Not clear it the infection was spread from parents to child or any meneber from family to grandparents? ; 2) they showed the spread of infection just by position of the people and Not how frequerntly they were in contact with eachother. ; 3)	1) Presenting number of family members in socicety.; 2) they selected 2 mebers to be infected one very old and one very young ; 3) Infection spread to unvaccinated people in society; 4) the block was made by 3 vaccinated person and disease can not pass through other member of the community; 5) it is showingh that some meber of society can protect other member and it means that not necessary to va…	1) First image= selectd person for being vaccinated or not.	First image= just spreate people from other person as a figurative speech for me it is not speacial thing as colour.	people in big family, as parents and other relatives.	Something like a family tree , most vunersble ones who are not vaccinated, oldest one is weakest ones.	weakest memebr of the community	2nd image= red means danger so they got disaese; blue means that they are safe;	it shows patteren of spread of infection	this thick band represent that they stop the spread of the disease. Like thy protect the weaker people of the community as like grandma and the kid.	some sort of linkage between old lady and the baby	It looks like the replica of the first community ve have with yello (orange in image) boader like for eample it shows that we have more communities with similar situation with orange bioaders.		grey like similar communities as first family	something like clustring , if we use something in this group it can have similar effects to other groups too. For example., it shows that you have something in city and can spread to country level	At first I did not understand that we are talking about weaker people (old ones) here. But understood t the end tht stronger one in the family can protect the weaker one in family if they are vaccinated. The iold ones are the vunerable one noticed in the end.
102				1) It explains that more people are vaccinated it protects those who are incapable to get vaccination in my family , community and also all around me	Personally I found information pertinent. But I don’t know that this information initiate people who are anti-vaccination. But it is well explain. I like visualization explaination.	Everything clear.	How infection propagarte. I may add the impact of 50% vaccination rate to see if less community get vaccinated how many can get infected.	avatar= just a person, an adult with good health	it is a pictagram, doesn’t think that it represent.	It represnt people in a community, me, my friend, my father, my uncle, my aunt, my grandma, my baby	represent people vunerable, whose immune system is weak. But it is not explaining the sick people in community, as video was talking about sinck people who cant get vaccinated.	I think like yellow colour seen in hospital but did not payattention to colour in interior of hexagone (while watching video…I assumed that is what she meant)	red= infected people, dangerous; blue=already vaccinated and provide protection and grey as people who can not be vaccinated for different reasons.	it shows tranmission of virus	barrier by immunized but personally I think that it is important to expalin why they can not infect others.	it is barrier for protect people from infection. But you can aslo protection on the other side too..it is just showing on one side.	showing work group, park or mall or transportation all people around you.	it looks like family in our home.	it looks more open…it is not looking like community…VS: She would let the grey line more open because the community is not define, new people can enter the community at any time	it is specific it is my family	It is clear.	Is this project going to be to be implemented one day (come to an end) ?
103	I see my community with other communities. I see 3 diseases. And I see on left side the people who can get vaccined or not vaccinted or get infection. Also we can chose people to get vaccined or not.	I will for example click measles button and see if community get infected. And will see that vunerable people will be protected by vaccinated people in community.	1)If I click the measles button certain nuber of people will be affected and certain will be vaccinated..2)Scrub bar ..how many people can get vaccinated..3) Simulation button ..the infection will spread and see how the barrier aginst the infection will become.	imapct of vaccine in community.	transmit the knowledge that persons who can not be vaccinated the vaccinated people protect them.	Everything clear.	I am looking title, an old person is vunerable but why…perhaps too young or too old. If 3 people are vaccinated and people infected transmit to many non vaccinted. But if vaccinated it protects vunerable people. Now my community with others…im still there...when 70 people are vaccinaed the infection propogate well..what happens when 95 people vaccinated..and then the vaccinated people have create…	Avatar,in video it presented me or maybe anyother person in community.	it present the honey comb shape	anyone in my community	vunerablepeople who are too young or old or very sick.	to seprate vunerable people from other people	red= people infected;blue =vaccinated people and grey are people who are protected by community barrier.	it represent infection propagation.	barrier created by vaccined people.	indirect proptection for vunerable people.	sense of lots of community.	my community ; people in my community like my family or near people....	sense of community	limitation of peiople who are in my community. Just my community	clear	clear
104	Community and other communities who are contacted with us. Statistic of people vaccinated, non vaccinated or infected.	If there was questions, she would answer it. If some informations would appear, she would click on it and read it.	I will click on information icon to see what to do or supplimentry information or info about vaccination…If I click measles button I ill get information and statisic of measles…If I click scrub bar I can see the vaccination coverage with respect to different disease shown on up of the page. If I click simulation button maybe it explain how the vaccination or barrier by vaccinated people will work…	there are vunerable people, like old people,children. There are people who are vaccinated. People from different area of life in general. There people who are infected and bring infection.	the sensitivitness top vaccination. There is information about the danger if peson isn't vaccinated and can not get vaccinated like vunerable people.	It was very clear and simple…it will understanble for general population from different fields.	its me, and lot of people around me with different chasracteristics. There is vunerable people like old people and baby. So this all community that are concerend in community. Vaccinated people are in blue. I am in blue too.so vaccinated people make barrier. infection comes in red colour. they are not infecting vunerable people as they are protected . In the framework of community there are lot o…	avatar= masculine who is less vunerable.	A stop sign	people who I know.	represent vunerable people. People easily get infected.	shows that 2 people of same group.	red= signifective dangerous; blue= well being ;grey= No infection, no protection	red line shows link like factors for example here infection.	blue is thick so barrier and infection is difficult to pass from.	shows togatherness and linked.	shows independant group of people. My social enviroment, not just poeiople I know but also those I just cross everyday.	people around you not just your family but like your neighbour.	it shows togatherness. Like community	people who are near to us like family friends..	togather clear.	clear
105	I think I will check with the small scrub bar to see the vaccine coverage and see the importance of community protection. I will see if 100% vaccinated there will be no infection but if 80 % vaccinated we will have the community protection and under that there will be no protection…there are different diseases so maybe I will see different percentages of the people require different vaccine cover…		If I click the simulation button..it will be an interactive video, so I think form time to time I click on certin buttons and see whayt happens at the simulation..Information button it will give information on who created the video (the references)	It explains th impact of vaccine coverage on small group and large. It is important to vacinate more people to stop the propogation of disease. So the refusal of vaccination not only effects the indivdual level but also at community level. Our actions impact is not only on us but on community as well.	It explains th impact of vaccine coverage on small group and large.	The explaination of community level impact was well explained, but at small level as like 9-10 person or a small family as they are closely in contact the infection will spread fast and more. The way it is presented we see that, because there is 5 persons who had vaccinations in the house, it creates a barrier against the one who's infected and no one will get infected even if they all are in the…	I see me and my friend and we make small group, we have fragile people in a community like grandma in family ..so we make small family or group.. I see some people are vaccinated somewhere..so my friend gets infected..he is not good he transmit illnes...so we get vaccinated ..so we make barrier and so the illness doesnt propagate. I am vaccinated so even if I am with somone somehwere in cinema I …	it is me:)	for me all sides of hexagone shows that we are not alone and we have incontact with others.	my mother, my close community..those who I see all day..	vunerable people..who get infection easily..	represent vunerability…	grey who can not get vaccinated or do not have infection…blue is vaccined people…red is not vaccinated or have infection..or got infection…	is the link of infection or propagation of infection…	barrier symbolises protected	that is vunerable people who are getting benefits from the protection of community…	first I thought that this is my family and thses are other family…now I would say that it is more like a small group who comes in contact everyday e.g., my grandmother, my little brother or my cousin I see everyday....then I see other groups..;like in mall or place I go walk, or prof I see once a week..there proximity and frequency is important....	like a small group who comes in contact everyday e.g., my grandmother, my little brother or my cousin I see everyday.	looks like closed community…(like a Smurfs village)	its is limit of my group with others.	It is clear.	clear
106	I see a fragmented community. There maybe a possibility to simmulate peple with diffeent diseases..maybe with different people who are vaccined or not vaccinated…the impact of vaccination..	I will see how many peple vaccinated and non vaccinated and see the impact on different diseases..	if I click scrub bar..it will increase the number of people vaccinated…if I click simulation button it will show the simulation of how the infection and disases will spread in community..if I click on icons like 0/100 will show evidence of how much infection and vaccinaion is there....?!!! It will highlight it, put an emphasis on it	how vaccination protect	Importance of vaccination.	Everything clear.	Different people and its me among them….there is my friend, old women, baby, and 2 young people…old women and baby are vunerable people…there is my community..person get infected…when m,ore are vaccinated so infection is not transmiting to baby and old women....So there is always my community and other communities as well...thyere are some people vaccin3ed and some not..ther is infected person.. …	its me in simulation	the idea is the contact with other people…	my friends and family.	vunerable people	Vunerable people with respect to others to make it evident with this colour. Colour of risk demarcate from other people.	red= infected; blue= vacinated or protected and grey= protected.	tranmission of infection	blockage of infection	Those who are protected.	other community	it’s the same as me and other people in contact with others.	contact with others.	my community circle who are directly in contact.	It is clear.	Is it for school people…no it is for general poplualtion…
107	I see a community…different colours in catory of different people who are vaccinated, non vaccinated / vunerable and infected..	There are vaccinated people or may be infected…It's not because you are vaccinated that you will protect everyone…Even if the person is vaccinated against, for exemple, influenza, she could be carrying the virus, give it to someone or have the disease	the disease button I click explains the charactristic of disease..maybe it will tell how many people are infected with thses diseases…if I click the scrub bar it will agumnet blue colour so more people will be vaccinated…and show community protection..May be I click the image itself and associated it with colours and see what will happen...if I click simulation button will show the propagation of…	I saw a communiuty, my friends and family…there are 3 catagori of people..vacined, non vaccinated and vunerabble people. If infection comes if more people are vaccined less vunerable people will be sick and vice versa. Then there are lot of communities and then our community e.g school, and work place etc..more people vaccinated then less chance of vunerable people of our community and other comm…	transmit the message about vaccination.	it was well explained.	its me and friend and other people around us all are grey.. My grand mother…some are vaccinated…virus came to infect grandma and little neice. Vaccinaed played role to creat barrier…our community with other community…some people are vaccinaeted…so infection will come..and many people get infected..more people are vaccined it reduce infection..and fragile people are protected..	avatar= me	the boundry of avatar..looks like honeycomb too!	all peopell near us..I am in contact	Like my neice.. My granmother.. vulnerable people that we want to protect	people who are more fragile and vunerable or at risk of getting infection..i think of green?!!	Blue = vaccined Red= infected and Grey = vunerable people..	link of infection.	when more people are vaccinated they make protection for vunerable people.	shows protected by vaccinated people.	other community..work place..school or friend of a friend…	my community and other community..	limitation between communities or each community.	my community circle..	3rd image= this one was good, this one was good, but on the third one it looks like there are holes in the middle. I was asking myself what was representated. There are places where it is closed, but why only 2 places and not anywhere else? We see there is a connection, but it's like it was the end of it.	I saw person was blue who also got infection….so actually we were showing the effectivenss of the vaccines..
108				When you get vaccinated it is not just protection for you indivdually but also protect you collectively and that is called herd immunity. So therefore certain number of people are needed to be vaccinated to provide protection to unvaccinated people like babies and low immunied people.. so we need certain percentage of people to immunize e.g., in video it said 95% but for influenza its 70% to prot…	to vaccinate for vunerable people in community…but she don't think that impactful enough	It was okay but the thing which make me understand better is the umbrella where infection is showering and the people who are vaccinated having an umberalla are not getting infection and are safe… If everyone gets there umbrella down (don't get vaccinated anymore), the person who's against vaccination will get infected. Where hexagone shows more the propagtion of infection…but umberalla shows mor…	I don’t know what to say..as my PhD was about vaccination of influenza, I know about herd immunity but if it is explained like this it will not explain well…I do not know what is the objective in this video but it doesn’t looks helpful for general population. I undertand the concept behind it but..it is not popularized in a way make people understand the importance of vaccination. 95% vaccine cov…	Avatar= video said its me.	The Pandemic board game	people who surround you..your family and friends.	vunerable people	Vunerable people	red infection, blue vaccinted and making barrier, grey neither vaccinted nor infected..	link of infection.	barrier to stop infection.	barrier to protect the vunerable people.	it is different community	it is your community	it is limitation of community	limitation of your community	cartoon will not explain well..I will represent it differently. Yellow colour I will use different, green can be used as protected. Use red for the vulnerable people. It would create a great opposition between the colors
