# Supplementary material for: A Web Application About Herd Immunity Using Personalized Avatars: Development Study
Source: J Med Internet Res. 2020 Oct 30;22(10):e20113. doi: 10.2196/20113 (PMC7665952; doi:10.2196/20113)
Supplement: Multimedia Appendix 7 [file jmir_v22i10e20113_app7.xlsx]

## Sheet: About Viz
Appendix 7: Second cycle verbal feedback
			PID005	PID007	PID009	PID010	PID011	PID012	PID013	PID014	PID015	PID016	PID017
Q1	De quoi parle cette visualisation? What is this visualization about ?	Elizabeth's notes	Conséquences sur les autres "Positif ou Négatif"	Immunisation - importance de se faire vacciner	Vaccination et influence sur les communautés	Importance de la vaccination dans le cadre communautaire	Sensibiliser les gens aux vaccins	Vaccin au niveau individuel et communautaire.	Vaccination, risques de propagation, personnes à risque	Immunité. Rôle du vaccin dans la société. Avantages / inconvénients	Vaccin	Vaccin bénéfique dans la société, protège pers. vuln.	Vaccination. Se protéger en communauté. Personnes + vulnérables. Dosage du vaccin. Immunité collective.
		Hina's addition from recording	Same as above "le vaccin a un impact sur la société".	Same as above	Same as above	Same as above	Same as above	Same as above	Same as above +"risque de propagation, plus risque de tombe malade"	Same as above	Same as above+ "protégé ils sont plus vulnérable"	Same as above	Same as above
Q2	Comment le vaccin fonctionne-t-il pour protéger les gens contre les maladies? How do vaccine work to protect people from disease?	Elizabeth's notes	Dépend de la souche, nombre de doses	Visage surpris, fronce les sourcils "Active le système immunitaire"	Crée une résistance	En exposant les gens à la maladie. "Selon mes connaissances ou selon la vidéo??"	Donner l'immunité. Donner de la force aux globules blancs	Il n'a pas compris dans la vidéo	Certains vaccins sont plus efficaces que d'autres. Le virus ne va pas nous affecter	Offrent l'immunité? (Rit, pas certaine)	Même si on est vacciné on peut avoir une infection	Pas dans la vidéo mais moins de probabilité d'attraper la maladie	Euh.... dose de maladie minime
		Hina's addition from recording	Same as above	Same as above	Same as above	Same as above	Same as above	Same as above	Same as above	Same as above	Same as above	Same as above	Same as above
Q3	Qu'est-ce que ça signifie // “être immunisé”? What does it mean to be immune?	Elizabeth's notes	Protégé	Protégé	On ne peut pas attraper la maladie, en théorie		Ne pas avoir la maladie	Peu de risque d'attraper la maladie	Ne pas tomber malade	Pas de conséquences, pas malades	Les anticorps t'aident à ne pas être malade	Protégé. Moins probable d'avoir la maladie.	Bonne question! :) Être résistant. Protéger toi et les autres.
		Hina's addition from recording	Same as above	"Protégé contre le maladie"	Same as above	"ces soit sur la vaccine soit sur le maladie à avant développé un immunity"	Same as above	Same as above	Same as above	Same as above	Same as above	Same as above	Same as above
Q4	Y a-t-il quelque chose que vous ne trouvez pas clair dans cette visualisation? Is there anything which you find unclear in this visualization?	Elizabeth's notes	Non	Clair, concis	Non!	Les personnes vulnérables peuvent attraper la maladie même si elle sont vaccinées?	Non. Elle a étudié en science donc elle n'était pas "perdue"	Non	Très clair	Non	Ne sais pas pourquoi on peut attraper une maladie même si on est vacciné	Ne comprend pas pourquoi certains vaccins ont besoin de plusieurs doses vs 1 dose	C'était court. Il n'est pas un gars de science et a trouvé que c'était bien expliqué.
		Hina's addition from recording	Same as above	Same as above.	Same as above	Same as above	Same as above	Same as above (But after a long pause)	Same as above	Same as above	Same as above	Same as above	Same as above
Q5	Quelque chose à améliorer? Something to improve?	Elizabeth's notes	Rendre l'animation plus fluide	Côté visuel rudimentaire, voix, mieux synthétiser, images + percutantes, + "jazzé"	Les animations, Trop d'espace blanc, la voix qui n'est pas en même temps que l'animation	La voix n'est pas claire ("En tant qu'étrangère"). Répétitif.	Les slides avec des phrases devraient être changées pour les images. Les polygones réfèrent à des molécules donc ce n'est pas accessible pour le grand public.	Expliquer simplement comment fonctionne un vaccin. La partie "communauté" était bien expliquée.	Le ton est monotone, pas de musique, le texte arrive avant la voix, certaines images sont répétitives, p.ex. le vaccin périodique.	Non	Améliorer / clarifier cette partie pour mieux expliquer pourquoi on peut attraper une maladie même si on est vacciné	Mieux expliquer pourquoi les vaccins ne marche pas toujours sur certaines personnes. Mieux expliquer pourquoi ça peut prendre plusieurs doses. Ajouter des chiffres, des statistiques.	Ajouter une voix de femme. Avoir deux vois pourrait être utile pour distinguer des parties.
		Hina's addition from recording	Same as above	Same as above	Same as above +"Les animation certain fois tres petite."	Same as above +"Peut être explique au debut le principe de vaccine"	Same as above.	Same as above	Same as above	Same as above	Same as above	Same as above	Same as above
IMG1: Qu’est-ce que ce personnage représentait pour vous? What did this personage mean to you? Que croyez-vous que les personnages à l’intérieur des hexagones représentaient? What do you think the personages inside the hexes represented?		Elizabeth's notes	Image 1 : Un enfant / Image 2 : Un portrait de la population par tranches d'âge	Image 1 : Un individu / Image 2 : Individus de la communauté	Point central, nous. Les hexagones représentent des personnes. Les personnages représentent notre cercle proche	Nous-même. Les personnes proche de nous. Des personnes qu'on ne connait pas.	Moi. Ma communauté, ma famille, mes proches	Moi - Représentation dans la société. Les gens que je côtoie	Nous, des personnes à risque dans notre entourage proche	Une personne de la communauté. Les gens de la société, pê de ma famille	Personne de la communauté. Hésite... Un groupe d'amis qui s'élargissent	Quelqu'un dans la communauté. Communauté suceptible d'être vulnérable.	Une personne de la collectivité. Les contacts quotidiens de cette personne
		Hina's addition from recording	Same as above	Same as above	Same as above	same as above	Same as above.	Same as above	Same as above	Same as above	Same as above	Same as above	Same as above
IMG2: Que veulent représenter les icônes de la vieille dame et du bébé dans cette vidéo? What do the icons of the older woman and the baby want to represent in this video? Et la couleur jaune? What about the colour yellow? Et la couleur rouge? What about the colour red?		Elizabeth's notes	"Je m'en souviens même pu... Ah! Je crois qu'ils sot plus à risque"	Personnes vulnérables. Jaune = vulnérable / Rouge= contaminé. Image 2 : les personnes malades, pas "non-immunisées"	Vulnérables. Jaune = vulnérable, Rouge = malades. Le groupe est contaminé, les personnes sont en contact	Personnes vulnérables. Jaune = suceptibles d'attraper une maladie. Rouge = malade.	Ne se rappelle plus.... des personnes vulnérables? Rouge = infecté. Jaune = highlight pour présenter des personnes	Personnes fragiles. Jaune = Ne sais pas.... "j'imagine en danger". Rouge = bien compris	Des personnes à risque. Jaune = faible / Rouge = infection	Vuln : Peuvent tomber malade. Jaune = pas malade, Rouge = peuvent avoir la maladie s'ils ne sont pas vaccinés. IMG2 = Dans ma famille (...)	Enfant ou personne âgée qui ont peut être une maladie (ex. cancer). Jaune = "Ça n'a pas été dit!" Peut être vulnérable. Rouge = malade. Img 2 = Tout le monde malade et pas malade	Vulnérable. Peut être atteint / souffrir. Jaune = "J'ai oublié, peut être zone à risque". Route = atteint. IMG2 = Maladie propagée, personnes atteintes.	Personne vulnérables. Jaune = Plus en danger. Rouge = Propagation du virus. IMG2 = propagation sans vaccin.
		Hina's addition from recording	Same as above +"et la rouge ce la infecté". Image 2: "Ce la transmission".	Same as above	Same as above	IMG2="Les personne infecté par rapport les non infecté"	Same as above.	Same as above +ma communautaire, grand'mere, a petit cousin.. IMG 2+ la propagation de malade	Same as above	Same as above	Same as above	Same as above	Same as above
IMG3: Que représentait la deuxième image? What did the second image represent? Qu'est-ce que cette image représentait? What did this image represent?		Elizabeth's notes	Des bactéries. Il y a plus de "cellules" dans la grippe donc ça se contracte plus. On a des vaccins pour ces maladies là	3 maladies différentes	Maladies données en exemple. Forme cellulaire. Les images sont petites. Il s'y connait car il fait de la biologie	Exemples d'épidémies potentielles	Maladies contagieuses, virus. Peut être combattu par un vaccin.	Différents virus	Des virus. (Pry) Ils sont présentés dans un ordre différent que dans la narration	Virus / maladie. (Pry) "Particulier? par rapport au virus? s'il y a une différence? Non... Je ne suis pas habituée à ça"	Infections qui n'ont pas le même caractère	Des maladies qui euh.... (hésite)... j'ai oublié.	Maladies courantes.
		Hina's addition from recording	Same as above	Same as above	Same as above +"Image vraiment petite"	Same as above	Same as above.	Same as above	Same as above	Same as above	Same as above	Same as above	Same as above
IMG4: Que pensez-vous qu'il se passe dans ces trois communautés montrées ici? What do you think is happening in the three communities shown here?		Elizabeth's notes	La participante fait le lien entre les 3 communautés et les 3 images précédentes. Ça se propage plus.	Propagation selon le degré de résistance. La 3e comm est plus résistante ou plus immunisée	Fait le lien avec l'image précédente. Propagation dans 3 communautés qui sont les mêmes	Propagation. 3 communautés pareilles, mais pas la même maladie ou une situation différente.	Si on ne se protège pas, ça se propage plus vite.	Propagation du virus dans le temps. Propagation différente, + ou - lente	Fait le lien avec l'image prec. Certaines maladies se propagent plus vite	Propagation des maladies	Voit une séquence dans chq image donc considère que l'infection diminue.... pê à causee d'un vaccin?	De plus en plus de personnes se vaccinent. Vois la séquence dans chacune des images. "Je n'arrive pas à comprendre"	Propagation de la maladie. Plus de personnes vaccinées/ immunisées.
Qu'est-ce que cette image représentait? What did this image represent?		Hina's addition from recording	Same as above	Same as above	Same as above	Same as above	Same as above +"ce 4em image represent ca virus propage plus vite"	Same as above	Same as above	Same as above	Same as above	Same as above	Same as above
IMG5		Elizabeth's notes	Le virus bifurque parce que la personne est protégée / immunisée	Individu immunisé / résistant. Ligne rouge = maladie	Personne immunisée. Flèche = maladie. "J'avais associé l'immunité au bleu et il ne l'est pas alors ça me perturbe un peu".	Personne exposée à la maladie mais pas malade.	Personne vaccinée qui n'attrape pas la maladie.	Barrière formée contre le virus. Ligne rouge = maladie déviée	Gris (...) / Ligne rouge = virus	Une cellule? Ligne rouge ne sait pas (fait non de la tête)	Personne avec des anticorps donc pas atteint par la maladie	Vacciné. La maladie ne l'atteint pas.	Les maladies rebondissent sur la personne vaccinée
		Hina's addition from recording	Same as above	Same as above	same as above	Same as above	Same as above	Same as above	Same as above	Same as above	Same as above	Same as above	Same as above
IMG6: Qu'est-ce que cette image représentait? What did this image represent?		Elizabeth's notes	Même chose? Ne se souvient pas c'est quoi le bleu, ne sait pas. La personne est + protégée parce que la flèche ne se rend pas aussi près d'elle que la précédente	Ne se rappelle pas avoir vu le bleu. "Ce n'est pas un code qui est apparu dans la vidéo"	Même chose	Même chose que la précédente, mais immunisé. La flèche = la maladie est retransmise (à quelqu'un d'autre)	Personne vaccinée. Revient sur l'image précédente : Ah! Celle là est immunisée naturellement	Même chose mais ne comprend pas pourquoi la couleur est différente.	Même chose mais le bleu est vacciné	Bleu = pas malade. Une cellule représente une personne	Même chose. La différence est la distance ne la flèche à la forme. Ne mentionne pas la couleur.	Même chose. (Pry) La couleur est différente. "Je n'arrive pas à faire la différence"	Je sais pas (rit). La même chose.... (se reprend) "Le gris n'est pas vacciné et le bleu et vacciné"
		Hina's addition from recording	Same as above. +"Est qu la dans vidéo?"	Same as above	Same as above +"Peut être, gris = immunity natural et bleu immunity sur le vaccine"	Same as above. Ligne rouge= maladie	Same as above Ligne rouge = infectuse	Same as above	Same as above	Same as above+ "La fleche la peut être que cette personne ne pas malade"	Same as above	Same as above	Same as above
IMG7: Que représentent ces hexagones? What do these hexagons represent?		Elizabeth's notes	Des personnes. Le bleu = en santé	"Shit!" Individus, mais ne sait pas dans quel état (bleu)	Personnes vaccinées	Individus vaccinés	Personnes vaccinées	(...) Hina, I didn't hear what he said.	Des personnes vaccinées	Membres d'une communauté	Pas atteints	Personnes immunisées	Personnes vaccinées
		Hina's addition from recording	Same as above	Same as above	Same as above	Same as above. Bleu= vacciné	Same as above	Différent individue dans la population.	Same as above	Same as above	Same as above	Same as above	Same as above
IMG8: Que se passe-t-il dans ces images? What is going on in these images?		Elizabeth's notes	Certaines personnes ont été infectées, même si elles sont immunisées	La maladie va contaminer ou non des personnes	Évolution des attaques. La maladie "prend" car l'immunité n'est pas à 100%	Une personne attrape la maladie alors qu'elle est vaccinée	Il y a des exceptions. On peut être infecté malgré le vaccin	1-2-4 : Renvoi de la maladie. 3 : Personne vaccinée mais pas 100% efficace	Même une personne vaccinée peut être infectée	Rit et écarquille les yeux. Hésite, ne sait pas. Le rouge est malade mais la différence sur les flèches elle ne sait pas.	Ont reçu le vaccin mais sont quand même atteints	Vaccinées, mais le rouge est quand même atteint.	Personnes vaccinées. Le vaccin n'a pas la dose suffisante et devient malade malgré tout
		Hina's addition from recording	Same as above	Same as above	Same as above	Same as above	Same as above	Same as above	Same as above	Same as above	Same as above	Same as above	Same as above
IMG9: Que se passe-t-il dans ces images? What is going on in these images?		Elizabeth's notes	Plus le virus attaque, plus de personnes risquent d'être malades. Cette image est la suite chronologique de l'autre	"Même chose?" Hésite... "Selon le degré d'immunisation" ou l'évolution à travers le temps. Si la maladie persiste il y aura + de contamination	Un vaccin moins efficace	C'est la continuation de l'autre... (Hésite...) "Peut être qu'il y a plus d'exposition"	Avec le temps, beaucoup plus de personnes peuvent être infectées. Les rouges sont les exceptions. Ce sont des personnes plus faibles.	Hésite.... Certains individus ou certains virus sont différents. (Pry) Peut être certains vaccins sont moins efficaces	Ce vaccin est moins efficace	Rit. Le rouge est malade. Les bleus ont pris leur vaccins, ils ne sont pas malades. Réfléchis longtemps qd Hina demande la différence entre IMG 8 et 9 : "Les flèches vont vers le haut et vers le bas." (pquoi 3 vs 1 rouge) 3 personnes malades mais ne comprend pas les flèches.	Même chose	Personnes vaccinées ont quand même des chances d'être atteintes. Plus de personnes sont malades, plus la maladie va se propager. (Pkoi 1 vs 3?) "Pas fait attention"	Même chose? Je ne sais pas. (pry) "Je l'ai manqué... pê deux maladies différentes."
		Hina's addition from recording	Same as above	Same as above	Same as above	Same as above. Note: was confussed.	Same as above	Same as above	Same as above	Same as above	Same as above+ She find the difference that in previous image there is one hexagone and in net one 3 hexagone red.	Same as above	Same as above
IMG10:		Elizabeth's notes	Quelqu'un reçoit un vaccin	Personne vaccinée	Il faut vacciner quelqu'un pour qu'il soit immunisé.	Processus de vaccination	Personne vaccinée	Individu vacciné	Un vaccin	Un vaccin l'immunité	Une personne reçoit un vaccin	Personne vaccinée	vaccin
		Hina's addition from recording	Same as above	Same as above. Notes: Participant now remembers the blue colour	Same as above	Same as above	Same as above	Same as above	Same as above	Same as above	Same as above	Same as above	Same as above
IMG11: Que se passe-t-il dans ces images? What is going on in these images?		Elizabeth's notes	Pour certaines maladies on se fait vacciner plusieurs fois	Un vaccin peut avoir différentes façons de fonctionner	Hésite... Réponse ambigüe. (??)	Certains vaccins nécessitent plusieurs doses pour être efficaces	Certaines personnes ont des défenses naturelles plus fortes donc ça prend différents vaccins. Se demande comment on peut savoir qui a plus ou moins de défenses.	Plusieurs doses	Plusieurs doses	Dose peut varier	La personne a encore besoin de se faire vacciner	Plusieurs doses nécessaires.	Plus de doses
		Hina's addition from recording	Same as above	Same as above	"Le vaccin ne suffit parfois pas à avoir une immunité complète. Alors il faut ajouter du vaccin...".	Same as above	Same as above	Same as above	Same as above	Same as above	Same as above	Same as above	Same as above
IMG12: Que se passe-t-il dans ces images? What is going on in these images?		Elizabeth's notes	La personne reçoit un vaccin et devient en santé	Un vaccin peut avoir différentes façons de fonctionner. #3 a besoin d'une seule dose. Réalise que Bleu = immunisé naturellement, Gris = non-immunisé et Bleu avec l'icône seringue = vacciné	"Ça revient à ce que j'ai dit" À l'image précédente.	Le vaccin s'atténue, on doit re-vacciner	Tente une réponse... se reprend / Doses de rappel	Something that meant "Doses de rappel"	Le vaccin perd de l'efficacité avec le temps et prend une dose de rappel	Gris = non immunisé. Bleu = immunisé. Seringue = vacciner. Ne semble pas réaliser que les 3 images sont une séquence.	IMG 1 : Pas besoin de vaccin. IMG 3 : Besoin de vaccin. IMG 2 (gris) : Ne sait pas... pas malade?	Personne saine, personne vaccinée, Gris = (...) <- Hina I didn't hear that either.	1. VAcciné, 2. Non-vacciné, 3. Fréquence à laquelle il faut se vacciner
		Hina's addition from recording	Same as above	Same as above	Same as above +" represent à niveau de temps. Parce que quelque deja vaccine qe pere la immunity dans en certain temps et il faut a rapplle".	Same as above	Initially confussed and the came back to explain...Same as above	Same as above + "Ici une fois de vaccination"	Same as above	Same as above	Same as above	Same as above + Gris="Une personne que ne pas vacciner j'imagine"	Same as above
IMG13: Que se passe-t-il dans ces images? What is going on in these images?		Elizabeth's notes	Il faut se faire vacciner selon le moment de l'année	Vacciné / Non-vacciné / Rappel, selon la période de l'année.	Même chose. Il faut faire un rappel. Ne se souvient plus pourquoi il perd l'immunité à l'image précédente.	Certaines maladies sont variables au cours des années. C'était clair dans la narration mais pas dans cette image	"Oooooohhhh... finalement, c'est plus par rapport à ça" (la réponse précédente). Les vaccins ne sont pas tous les mêmes. Vaccins périodiques	Vaccin périodique, p.ex. aux 3 mois ou 3 fois dans une vie.	Crois d'abord que c'est la même chose que l'image précédente et trouve ça répétitif. (Pry) "Ah oui! C'est la grippe"	Date de prise de vaccin. Date précise pour être vacciné	Répète sensiblement la même chose qu'à l'image précédente.	Vaccinée, Pas vaccinée, Plusieurs doses de vaccin (Pry). Calendrier = périodique. Doit renouveller la dose.	1-4 : même chose qu'en haut, 2-5 : aussi, 3-6 (se reprend) la personne perd son immunité. Calendrier = échéance du vaccin. Trouve que cette façon est plus claire pour expliquer ce concept que l'image précédente . Il considère que c'est le même concept.
		Hina's addition from recording	Same as above	same as above	Same as above +Can not find difference except for calender in this image.	Same as above.	Same as above	Same as above +" 2 fois de vacination"	Same as above	Same as above	Same as above	Same as above	Same as above
IMG14: Que se passe-t-il dans ces images? What is going on in these images?		Elizabeth's notes	Les personnes non protégées ont attrapé une maladie. Ils affectent les gens autour d'eux. Les plus faibles, même vaccinés, peuvent tomber malade. La forme bleue représente un bouclier. La ligne bleue représente les personnes à risque protégées.	Immunité collective. La maladie a de la difficulté à se propager. Ligne bleue = population vulnérable protégée	Immunité collective. Ligne bleue = protège les personnes à risque	Bien compris, détaillé. Forme bleue = la communauté. Ligne bleue = protection	La communauté vaccinée crée une barrière. Le virus est contrôlé par le vaccin. Forme bleue = personnes vaccinées. Ligne bleue = (Hésite....) vulnérabilité... n'est pas certaine	Majorigé vaccinée. Comprend que le bleu = vaccin. Immunité collective. Ligne bleue = barrière. Ne sait pas si les pers. vulnérables sont vaccinées, imagine que oui mais sont plus à risque d'être malade.	Barrière de protection. Forme bleue = population vaccinée. Les personnes à risque sont protégées. Ne sait pas s'ils sont vaccinés ou non.	Barrière qu'il y a quand les gens sont vaccinés. "Immunauté collective", c'est ça? Ligne bleue = pers. vuln. Forme bleue = tout le bleu offre une protection pour les deux personnes vulnérables	Grande forme bleue = bonne santé (rit, pas certaine). Bébé + Grand-m = vulnérable	Repère rapidement les pers. vuln. Personnes vaccinées permettent de protéger. Forme bleue = personnes vaccinées. Ligne bleue = personnes vulnérables.	Gens vaccinés, peu malades, protègent les personnes vulnérables. Bleu = vacciné, Ligne = protégé.
		Hina's addition from recording	Same as above	"Plus que' personne immunisée plus influence the personne vulnerable. le maladie difficultie en properge".Grande form bleu= community , protection du commentue. Blue line encarde the bebe et vielle dame=Popultion vulnerable.	Same as above	Same as above.	Same as above	Same as above	Same as above	Same as above	Same as above	Same as above	Same as above
IMG15: Que se passe-t-il dans ces images? What is going on in these images?			Les personnes se sont toutes donné la maladie..... (??)	La maladie a plus de facilité à se propager parce que moins de personnes sont immunisées.	L'immunité n'est pas assez importante. La propagation peut se faire car les gens sont en contact.	Bien compris, détaillé.	Ma communauté n'est pas vaccinée. Ligne = propagée. Moi et bébé et vieille dame malade.	ok	Pas de barrière de protection	Transmission des maladies (pointe le rouge, la ligne). Réaliser que les images forment une séquence. Des gens ne se sont pas fait vacciner et ceux là oui. Une personne a attrapé la maladie	Après avoir reçu le vaccin, les gens ont commencé à être malade (gris) puis l'infection s'est propagée (rouge)	Gris= non-vaccinées du coup ça se propage juqu'à atteindre la zone rouge ici.	Personne pas vaccinée, s'ils contratent la maladie, elle se répend
			Same as above	Same as above	Same as above	Same as above	Same as above	Understood well.	Same as above	Same as above	Same as above	Same as above	Same as above
Participant's comments			Pas bien compris le bleu et le gris. Pas bien compris les IMG5 - IMG6	Ne sais pas ce qu'est l'hexagone bleu : immunité acquise ou innée? Avec la seringue c'est plus clair	Aime bien l'animation avec les hexagones. Suggère de mettre plus de mots pour les personnes qui préfèrent lire. Utiliser l'image du virus plutôt que les flèches (lignes rouges)	Certaines images ne sont pas claires, p.ex. IMG13, l'icône de seringue. A compris indirectement que le bleu = vacciné. Pas dit dans la vidéo.	Bonne durée, 4 minutes c'est pas trop long. Tout est clair. Les informations importantes sont répétées.	N'avait pas compris le jaune. Ça le dérange un peu.	-	Ne s'attendait pas aux questions. "C'est un peu comme une interrogation"	Comment protéger les gens qui ont déjà reçu le vaccin	Simplifier les icônes pour le rendre plus intuitif. Trop de codes. Gris, jaune, rouge, bleu, malade, guéri, vacciné, pas vacciné, etc.	Mieux expliquer les couleurs. + En voyant les images après coup, il réalise qu'il se répète et qu'il n'a donc probablement pas compris les concepts-clé.
Elizabeth's comments			Sa compréhension du bleu = santé a "teinté" sa compréhension de tout le reste de la viz.	Confusion entre les différents symboles utilisés - couleurs, icônes, etc.				Étudiant en immunologie. Mentionne être déjà sensibilisé au concept d'immunité collective		Participante a peu commenté sur les couleurs, n'a pas semblé remarquer. Inconfortable avec les questions	Cette participante a semblé focaliser sur "l'inefficacité" de certains vaccins. Ça a teinté sa compréhension de toute la visualisation. N'a pas semblé remarquer les couleurs autant que les autres participants.	D'accord! ↑
Hina's comments				Same as above			Participant did not find it difference clearity when differnt types of vaccination was explained.		She had a very good recall, and was apying attention when video was played.	She could not differentiate between why there are different colours. ALso she kind of miss grey colour.	Same as above plus paritcipant was shy and unsure while she was answering.

## Sheet: About Questionnaire
	Questions EN	Questions FR			PID001	PID002	PID003	PID004	PID006	PID008	Number of participnats with correct response (n=6)	General comment about each question
Q1	What is this visualization about ?	De quoi parle cette visualisation?	Quel est le message?	Elizabeth's notes	Impact de la vaccination sur la population		Encouraging ppl to get vaccinated to protect themselves and others	Vaccination. Responsabilité de chacun	Immunité collective	Vaccin - Protection collective
				Hina's addition from recording	Same as above	"The inrteraction of getting vaccinated both personally and collectivelly."	"Encouraging ppl to get vaccination and why it is important to vaccinate to protect themselves and other members of community."	"Plus spécifiquement immunité collective et responsabilité collective chaque gens pour protege."	same as above	"Et la importance le vacciné"+ same as above
Q2	How do vaccine work to protect people from disease?	Comment le vaccin fonctionne-t-il pour protéger les gens contre les maladies?	Vaccin	Elizabeth's notes		Hésitante, Pas assez d'info pour répondre	Does not know	"Selon la vidéo ou selon mes connaissances?"	Ce n'est pas expliqué	"Je ne peux pas expliquer très bien en termes médicaux" N'a pas compris en fonction de quoi on choisit un vaccin
				Hina's addition from recording	"It creates a barrier of immunity"	"It protect against all disease". Same as above	"You don't get affected by the disease. I dont exactly know how it works."	Same as above +" selon la vidéo enfin le vaccin réduire de manière significative les chance de voir de contracté de maladie."	"La principal de vacciné ça crée un barrier.. le person developee en résistance au maladi ça ces dit on un immunese"	Same as above
Q3	What does it mean to be immune?	Qu'est-ce que cela signifie “être immunisé”?	Immunité	Elizabeth's notes	Différents niveaux (???)		Protected		Ne peut pas être touché par le virus	Protégé
				Hina's addition from recording	"There is different level of immunity protection against disease. For example, if less infected by less sever disease means that you are not immunized completely.	"To be immune against particular disease. Your immune system protects you against getting the disease."	Same as above	"ce je a contacté la maladie je ne vais pas contracté cette maladie"	Same as above	"Protège contre le malade"
Q4	Is there anything which you find confusing in this visualization?	Y a-t-il quelque chose que vous trouvez confus dans cette visualisation?	Quelque chose de confus	Elizabeth's notes	La partie avec plusieurs doses.	Hésitante. Approfondir immunité collective	Would have understood if his french was better	Contenu ok. Vise le grand public. Bonne synthèse. Accessible.	Pourquoi certains vaccins sont moins efficaces?	Juste ce qui est mentionné à la Q2
				Hina's addition from recording	Same as above. "But I understanstand generally"	Same as above.	"If my french was perfect I would understand it very clearly still it was quite clear."	Same as above	Same as above	Same as above
Q5	Is there anything which you would like to improve in this visualization?	Y a-t-il quelque chose à améliorer dans cette visualisation?	Quelque chose à améliorer	Elizabeth's notes	--	Côté technique	More attractive and fun graphics. A bit boring. Make it easier to understand for children	"Ah oui! J'en ai plein!" Qualité sonore, technique, narration à améliorer. Infographie = ok mais pas les slides avec du texte vers 2:30. Donner des exemples des vaccins qui requièrent plusieurs doses.	Quand on voit le texte, c'est moche.	Plusieurs points de synthèse à plusieurs moments seraient bien car il y a trop d'informaiton. Indiquer les sources, l'origine de l'information
				Hina's addition from recording	--	Same as above. "Sometime there is a narration and then stops and then animation comes. It looks separate."	Same as above +"To make it more attractive, maybe a background music." "Intonation of a person could be more exciting it was very flat. "	Same as above +"ca un peu long. Sans music voudure voir aussi de nevue de quality du engriesgtrment de sound.....niveau du narration interestiant de voir un voix que plus en joyeux."	Same as above	Same as above + mentiond "ces information nouvelle, indiquer les sources pour fair confiance des lecture"
Q1	When an individual person gets vaccinated, it can help protect: (check one) The individual The people around them Vulnerable people in their community All of the above	Quand une personne est vaccinée, elle peut aider à protéger : (cochez une réponse) La personne elle-même Les gens autour d'elle Les personnes vulnérables dans sa communauté Toutes ces réponses	Une personne vaccinée aide à protéger...	Elizabeth's notes							43257
				Hina's addition from recording			Participant rechecked the meaning of vaccine preventable disease "means that the disease can be prevented by vaccination".
Q2	Who do you think is more likely to be at risk of getting a vaccine-preventable disease? (check one) 1 unvaccinated person in a group of 99 vaccinated people? 1 vaccinated person in a group of 99 unvaccinated people?	Selon vous, qui risque le plus de contracter une maladie évitable par la vaccination? (Cochez une réponse) 1 personne non vaccinée dans un groupe de 99 personnes vaccinées? 1 personne vaccinée dans un groupe de 99 personnes non vaccinées?	Qui risque + de contracter une maladie	Elizabeth's notes	Moins sure		Hésitant - relis	Hésite, relis. Ne sais pas comment reformuler parce que c'est clair.	Hésite. Ne sais pas. Relis. Fait le lien avec l'immunité collective	Longue pause. Plusieurs facteurs peuvent intervenir	43226	One participnat suggested that there should be c. saying both
				Hina's addition from recording	Same as above		Same as above "Require some thinking, looks like intelligence testing question".	Same as above	Confussed a bit and then same as above.	Same as above
Q3	Which people may be considered more vulnerable, either because they are more likely to get an infection or because the infection may be worse for them? (check all that apply) People who are very old People who are very young (babies, etc.) People who are athletes People who have cancer People who are healthy	Quelles personnes peuvent être considérées comme plus vulnérables, soit parce qu'elles sont plus susceptibles de contracter une infection, soit parce que l'infection peut être pire pour elles? (Cochez toutes les réponses qui s'appliquent) Les personnes très âgées Les personnes très jeunes (bébés, etc.) Les personnes qui sont des athlètes Les personnes atteintes du cancer Les personnes en bonne sa…	Personnes + vulnérables	Elizabeth's notes			Hésitant - relis. Has trouble distinguishing between two conditions : vulnerable vs more likely to get an infection			Quelle est la différence entre les catégories? (Dans la question)	43226	one only said a.
				Hina's addition from recording			Same as above.			After longue pause. Same as above+ "Je pense qu tous la category peut etre confront a problem a moment donee"
Q4	Infectious diseases like measles, whooping cough, and flu can spread from one person to another person.	Les maladies infectieuses comme la rougeole, la coqueluche et la grippe peuvent se propager d’une personne à l’autre.	Les maladies se propagent	Elizabeth's notes		Hésite	Does not know what are the listed diseases, asks about "Measles"			Contagion	43257
				Hina's addition from recording			Same as above.			Same as above
Q5	When you come into contact with someone who is infected with an infectious disease (e.g., measles, whooping cough, flu), there is a chance you could get the disease.	Lorsque vous entrez en contact avec une personne infectée par une maladie infectieuse (par exemple, la rougeole, la coqueluche, la grippe), vous risquez de contracter la maladie.	Risque de contracter la maladie	Elizabeth's notes		Hésite, difficile à reformuler	The concept of "contact" could be more detailed.			Pense que la question manque de détail : Quel genre de contact	43257
				Hina's addition from recording		Notes: Understood question but difficult to reformulate it.	"The word contact could be more clearly explained for example physical contact, certain distance."			Same as above
Q6	The only way to get a disease like measles, whooping cough, or flu is to be in direct contact with an infected person.	La seule façon d'attraper une maladie comme la rougeole, la coqueluche ou la grippe est d'être en contact direct avec une personne infectée.	Contact	Elizabeth's notes					Ne sais pas		43226
				Hina's addition from recording					"Est que le seul vecteur de la maladie le homme" + same as above
Q7	People who are in contact with you and with each other comprise a community.	Les personnes qui sont en contact avec vous et entre elles constituent une communauté.	Communauté	Elizabeth's notes		Hésite		Hésite. "Pour la vidéo, je vais dire vrai mais en socio c'est pas ça"		Rit. Pas la bonne définition de par sa perspective sociologique et anthropologiquel.	43257
				Hina's addition from recording		Confused		Same as above		Same as above + her response was according to the video " se je faire au lien avec la video, dans ce context la"
Q8	Different diseases are caused by different bacteria or viruses.	Différentes maladies sont causées par différentes bactéries ou virus.	Bactéries et virus	Elizabeth's notes				Les questions sont bien formulées, c'est difficile de paraphraser.	Lien avec la vidéo : Les images des virus sont différentes.		43257
				Hina's addition from recording				Same as above.	Same as above
Q9	All diseases spread through a community at the same speed.	Toutes les maladies se propagent à travers une communauté à la même vitesse.	Propagation	Elizabeth's notes							43257
				Hina's addition from recording	"I do not think that all diseases spread with same speed because like gastric disease spread rapidly". Notes: Participant may get distracted that we are talking about vaccine preventable disease here. I think it should be clear.
Q10	If an unvaccinated person is exposed to a disease, they will always get the disease.	Si une personne non vaccinée est exposée à une maladie, elle contracte toujours la maladie.	Personne non-vaccinée exposées	Elizabeth's notes							43257
				Hina's addition from recording
Q11	Some vaccines provide less protection than others.	Certains vaccins offrent moins de protection que d'autres.	Vaccin = moins de protection	Elizabeth's notes						A compris dans la vidéo mais aimerait en savoir d'avantage.	43257
				Hina's addition from recording						Same as above
Q12	Some vaccines remain effective forever or for as long as needed.	Certains vaccins restent efficaces pour toujours ou aussi longtemps que nécessaire.	Vaccin = efficace pour toujours	Elizabeth's notes							43226
				Hina's addition from recording	"Means that certain vaccines are good for lifelong".
Q13	Every vaccine provides full protection from a single shot (needle or other method).	Chaque vaccin offre une protection complète avec une seule dose (aiguille ou autre méthode).	Une seue dose	Elizabeth's notes			Hésitant. Feels like there is a grammatical problem. As if it was "protection FROM a shot"				43226	one commont on the word "from" creates confussion
				Hina's addition from recording			Same as above.
Q14	Some vaccines only provide partial protection after one shot and require multiple shots to get immune.	Certains vaccins ne procurent qu'une protection partielle après une dose et nécessitent plusieurs injections pour être immunisés.	Protection partielle	Elizabeth's notes				Pas clair : à la première lecture, il croyait que c'était le vaccin qui allait être immunisé			43226
				Hina's addition from recording				Same as above		Understood question and respond "je un tendance dire ce vrai mais je ne sais pas sûre"
Q15	Some vaccines become less effective over time and need booster shots.	Certains vaccins deviennent moins efficaces avec le temps et nécessitent des doses de rappel.	Doses de rappel	Elizabeth's notes				Pas clair : à la première lecture, il croyait que c'était le vaccin qui allait être immunisé			43226
				Hina's addition from recording				Understood this one
Q16	Some vaccines need annual shots, possibly because the disease changes from year to year.	Certains vaccins nécessitent des vaccins annuels, possiblement parce que la maladie change d'année en année.	Vaccins annuels	Elizabeth's notes					"Comme pour la grippe"		43226
				Hina's addition from recording						Understood question and said "Je ne sais pas ce controiversaire"
Q17	Community immunity (or herd immunity) means everyone in the community has been vaccinated.	La protection communautaire (ou l'immunité collective) signifie que tout le monde dans la communauté a été vacciné.	Protection communautaire signifie que 1	Elizabeth's notes			Understands well. Not sure his answers applies to all types of vaccines.		Fait le lien avec les personnes vulnérables et l'immunité collective. "Mais ce n'est pas dans la vidéo"		43226	one participant metioned that the question should be that some vaccines provide community immunity not every vaccine..
				Hina's addition from recording			Same as above.		Same as above	"je comprend thé sensé ce la notion mais je pense ce qu même faux"
Q18	When unvaccinated people in a population are indirectly protected from infections by enough people in their community being vaccinated, this is called herd immunity or community immunity.	La protection communautaire (ou l'immunité collective) signifie que les personnes non vaccinées d'une communauté sont indirectement protégées contre les infections par un nombre suffisant de personnes qui sont vaccinées, dans leur communauté.	Protection communautaire signifie que 2	Elizabeth's notes			Doit relire	Doit relire car longue			43196	question is too long, its difficult to understand..better to simplify
				Hina's addition from recording			Same as above.	Same as above
Q19	Herd immunity and community immunity are different things.	L'immunité collective et la protection communautaire sont des choses différentes.	Immunité collective vs Protection communautaire	Elizabeth's notes	Doit relire la question, pas certaine. Différence entre les mots "immunité" et "protection"?	Comprend bien la question mais ne sait pas ce que veut dire "Protection communautaire" Répond grâce au texte d'une question précédente	Hésitant. Has only heard about "Herd" for sheeps before.	Rit. Comprend bien la question. Répond en se basant sur les question précédentes.			0/6	Paricipants pointed out that herd and community are different things so maybe it is different.
				Hina's addition from recording	"Immunity implies when certain number of people are sufficiently vaccinated to be immunize whereas community protection is sence of getting vaccinated to protect community". Notes: Can not differetiate the difference but they are different.	Same as above.	Same as above. Notes:Participant responded the question by looking at previous questions and term used there.	Same as above	"Je sais pas, ma je dire ces la meme chose"	Question was clear. Small pause and said"Je pense qu ce vrai"
Q20	100% of the members of a community must be vaccinated to achieve community immunity.	100% des membres d'une communauté doivent être vaccinés pour assurer la protection communautaire.	100% des membres	Elizabeth's notes							43196
				Hina's addition from recording						Understood question and responded "de l mot je pense qu ce vrai mais dan en autre côté je pense qu se pas possible"
Q21	The number of members of a community that must be vaccinated to achieve community immunity depends on the disease and the vaccine.	Le nombre de membres d'une communauté devant être vaccinés pour assurer la protection communautaire dépend de la maladie et du vaccin.	Nombre de membres dépend	Elizabeth's notes	Hésitante, relis la question, ne sait pas.						43165	Half were not sure about the answer so they say dont know
				Hina's addition from recording	Confused and same as above.		Re-read the question.		Re-read the question second time and then said "Oui"	Understood question and resonped question by saying this "Je pense qu'à principe tous que vaccine, mais pour certain maladi cest un question de indivdiue qu decider avec sont medicine. Je drait qu je ne sais pas. Pace que je besion plusier information"
Participant's comments							Ne sais pas si "immunité" veut dire que le risque est plus bas ou qu'il est à 0
Elizabeth's comments						Répète souvent textuellement les questions			Semble très familière avec le concept d'immunité collective. Est-ce que les européens sont mieux informés à ce sujet?
Hina's comments							Repeated questions sometimes to understand it better.		She was good in remembering the video, often in her answers she linked back to video.	She thought through questions a lot.		1) Participant could not differentiate between herd immunity and community protection may be because of term..so now we have changed to community immunity..perhaps it would be different.
