# Supplementary material for: A Web Application About Herd Immunity Using Personalized Avatars: Development Study
Source: J Med Internet Res. 2020 Oct 30;22(10):e20113. doi: 10.2196/20113 (PMC7665952; doi:10.2196/20113)
Supplement: Multimedia Appendix 8 [file jmir_v22i10e20113_app8.xlsx]

## Sheet: Herdimm_3rdcycle
Appendix 8: Third cycle verbal feedback
PID	d'informations verbal (Q: Décrivez dans vos propres mots la vidéo que vous venez de voir ? Describe in your own words the video you just watched?)
GC-01-0001	En fait c'est que... l' importance de vaccination pour protéger les personnes qui sont plus vulnerables et ont attrapé la maladie. **QUEL MESSAGE EST-CE QUE VOUS RETENEZ?** Qu'il est important de sa faire vacciner pour protéger le plus de personnes possible.
GC-01-0002	Ce que j'ai vu c'est que si tout le monde est vacciné ça protège… tout le monde est protégé même ceux qui ne peuvent pas être vaccinés parce que évidemment y'a pas de contagion. **AVEZ-VOUS REMARQUÉ QUELQUE CHOSE EN PARTICULIER?** Non.
GC-01-0003	Ben il est question de vaccin, de santé, que.... Haha c'est dûr de trouver toute seule... Que les gens qui ne sont pas vaccinés il sont facilement… ils peuvent attraper facilement la maladie. Ils sont plus vulnérables... ça faisait le tour de ça. **AVEZ-VOUS REMARQUÉ QUELQUE CHOSE EN PARTICULIER?** Non.
GC-01-0004	En résumé c'est que ce serait préférable que tout le monde soit vacciné, mais quand on vit dans une communauté où ils y en a plusieurs qui ne sont pas vaccinés.. hum... même les gens qui sont vaccinés peuvent devenir vulnérables. C'est ce que j'ai vu mais je n'ai pas tout entendu... Bien c'est quelque chose que je ne savais pas.
GC-03-0005	Là ils parlent de vaccin au point de vue système immunitaire. Moi j'ai été averti quand ils m'ont enlevé mon rein, en 2012, Dr. Yves Caumartin, que moi je suis, dans des périodes de grippes, des périodes aussi tsé comme des bronchites... pulmonaires aussi, moi je me suis fait vacciné deux fois cette année. Ouais c'est nouveau... moi... hum... regarde... les autres qui sont nés auparavant pouvaien…
GC-02-0006	Ben ça consiste que... pour un vaccin... pour le cancer.. que ça... que si mettons j'ai une grippe et que je ne me fais pas vacciné, ben les personnes autour de moi que je côtoie, mes ami(e)s, ma famille et tout ça, ils sont plus vulnérables vu qu'ils n'ont plus le système immunitaire fort ou quelque chose comme ça, ils sont plus fragiles... hum... ont plus tendance à le recevoir... à attraper la…
GC-02-0007	C'était comme un descriptif... un descriptif du fait essentiel du programme de vaccination pour prévenir justement ceux qui sont plus vulnérables par la vaccination collective qui forme une barrière justement contre les agressions microbiennes ou virales. **AVEZ-VOUS UN AUTRE COMMENTAIRE?** Non, ça me semble logique comme approche.
GC-02-0008	Je pense que c'est pour expliquer à des gens que... hum... d'être bien protégé de quelque façon que ce soit contre plein de maladies pour éviter que d'être contagieux... de contaminer les gens autour de nous, d'être bien à l'affut de ces choses-là. **AVEZ-VOUS UN AUTRE COMMENTAIRE SUR N'IMPORTE QUELLE FACETTE DU VIDÉO?** Non, le principe que je retiens, c'est bien, ça vient des recherches... quel…
Bibl-06-0044	Une description des correlations entre les personnes en groupe, vaccinées et non vaccinées, pis c'est sur les probabilités de... que le vaccin soit efficace qu'on l'ait reçu ou non.. dépendamment du monde qui se sont fait vacciner pis de l'efficacité du vaccin sur chaque personne... plus ou moins de monde, donc en groupe. **POUVEZ-VOUS COMMENTER SUR LA CLARTÉ OU LA COMPRÉHENSION DE LA VIDÉO** Hum…
Bibl-03-0045	(silence) Disons que c'est un message pour la vaccination... pis qui explique que... toutes les répercussions quand il n'y a pas de vaccination... pour les personne vulnérables comme les bébés, les personnes âgées ou les personnes qui ont des maladies chroniques... parfois ne peuvent pas utiliser de vaccin... les gens autour... en étant vaccinés, ben ils les protègent. **EST-CE QUE VOUS AVEZ DES …
Bibl-03-0046	Ben... c'est pour se faire vacciner, moi j'ai pris la décision de ne pas me faire vacciner l'autre jour... mais j'aurais dû... parce que je l'ai pogné. Il faut se faire vacciner pour pas... pour être bien. **AU NIVEAU DE LA VISUALISATION, COMMENT VOUS AVEZ TROUVÉ ÇA?** C'était parfait, c'était bien fait. **VOULEZ-VOUS EN DIRE PLUS, QU'EST-CE QUE VOUS AVEZ AIMÉ? Quand vous avez expliqué la barrièr…
Bibl-06-0051	Dans le fond c'est beaucoup sur l'infectiologie et l'efficacité des vaccins... Démontrer que si une population ne se vaccine pas assez, bien, elle met en risque toute la communauté. Sinon, différents types de personnalités qu'on retrouve dans notre socitété, qui... Il est beaucoup question de personnes vulnérables. C'est juste qu'on ne précise pas vraiment c'est quoi la vulnérabilité chez les gen…
Bibl-06-0052	Je ne suis pas attardé dans la conceptualisation. Je vais prendre les datas qui ont circulé comme étant des vérités scientifiques. Donc ce que j'ai compris c'est que la vaccination doit être considérée comme une bonne chose établissant des frontières et unissant les forces de ceux qui ont été vaccinés qui sont en santé et organisant des frontières même pour ceux qui ont pas été vaccinés qui peuve…
Bibl-07-0054	Ça explique en fait que c'est préférable d'être vacciné pour la protection... pour la santé publique... pour l'ensemble du public, c'est une question de santé publique et nationale parfois. Parce que les gens voyagent plus qu'avant. **AVEZ-VOUS TROUVÉ QUE L'INFORMATION ÉTAIT CLAIRE DANS LA VIDÉO?** Moi j'ai trouvé que oui, c'était clair. **EST-CE QU'IL Y A DES POINTS QUI VOUS ONT RENDU CONFUSE?**…
Bibl-07-0055	Ben y'a le vaccin là. **TROUVEZ-VOUS QUE L'INFORMATION ÉTAIT PRÉSENTÉE CLAIREMENT?** Ouais. **EST-CE QUE VOUS AURIEZ AUTRE CHOSE À AJOUTER À LA VIDÉO?** Non.
Bibl-03-0056	C'est une publicité pour inciter les gens à se faire vacciner en expliquant que lorsqu'on se fait vacciner, ça permet de protéger les gens plus vulnérables contre la maladie puis quand le plus de gens possible dans une communauté se font vacciner, ça crée une immunité collective qui protège les personnes vulnérables. **AURIEZ-VOUS DES COMMENTAIRES À AJOUTER À PROPOS DE LA VISUALISATION?** Non.
Bibl-03-0058	Ça parle de l'efficacité des vaccins... et comment les âgés... les gens âgés et les bébés sont plus vulnérables d'attraper la maladie, puis si tout le monde prend le vaccin... toute la communauté sera protégée... si une partie prend la vaccin, juste une partie, ça a plus de chance à propager... la maladie... **AU NIVEAU DE LA VISUALISATION EST-CE QUE VOUS AVEZ QUELQUE CHOS À AJOUTER?** J'ai trava…
Bibl-03-0059	Bien... hum... c'est que le vaccin... chez le patient... disons... peut le protéger contre les maladies comme, tsé en particulier pour lequel est visé le vaccin... est utilisé le vaccin. Et puis que les personnes autour peuvent aussi recevoir le vaccin pis... si aussi.. si des fois aussi les personnes qui sont déjà malades, peut-être que c'est mieux aussi qu'ils ne reçoivent pas le vaccin. **EST-…
Bibl-08-0060	Y'a les deux personnes qui sont vulnérables, et âgées et jeunes, et si on prend la vaccination ben on protège soi-même, les gens vulnérables, et même les gens qui sont invulnérables. **EST-CE QUE VOUS TROUVEZ QUE L'INFORMATION ÉTAIT PRÉSENTÉE CLAIREMENT** Ouais. C'était très clair. **EST-CE QUE VOUS AURIEZ AUTRE CHOSE À AJOUTER SUR CETTE VIDÉO?** Oui (rire). Je ne me fais jamais vacciné. C'est sp…
Bibl-07-0061	Ben dans l'fond, ça décrit l'importance du vaccin, qu'on est comme une chaine: s'il y a un des maillons qui est plus faible pis qu'on... qu'on se protège pas ben en fait on les protège pas non plus. Que plus on est nombreux à se faire vacciner, plus les gens sont protégés. Je pense que c'est pas mal ça. **TROUVAIS-TU QUE L'INFORMATION DANS LE VIDÉO ÉTAIT CLAIRE?** Oui. **QU'EST-CE QUI FAISAIT EN …
Bibl-03-0062	En fait, c'est juste une explication concernant les vaccins, leur efficacité, et leur importance au sein d'un groupe pour pouvoir protéger les personnes les plus vulnérables. **EST-CE QUE VOUS AURIEZ DES COMMENTAIRES SUR LA VISUALISATION À AJOUTER? EST-CE QUE C'ÉTAIT FACILE À COMPRENDRE?** Oui.
Bibl-04-0063	C'était... on expliquait le fonctionnement des vaccins pis on disait que y'a des personnes qui sont plus vulnérables comme les bébés, le bébé pis la madame âgée... pis que... plus que y'a des gens qui sont vaccinés, moins y'a de risque que la maladie se transmette mais que chez certaines personnes, le vaccin est moins efficace pis y'en a aussi qui refusent de se faire vacciner fak ça fait pas seu…
Bibl-08-0065	Ouais c'est... c'est que les gens vaccinés... mettons... mettons que t'oublie de te faire vacciner , ça peut affecter les gens autour de toi... Il faut se vacciner à toutes les fois que le vaccin est... dans ce que j'ai vu.. à tous les jours... ben si tu vois que tu te fais vacciner pis que ça protège la communauté autour, tsé les personnes âgées, les enfants, les personnes vulnérables. **EST-CE …
UL-01-0009	Ben en gros ça expliquait le principe de l'immunité collective dans l'fond... fak ça représentait avec des images... de lozange... chaque personne était un signe et ça nous démontrait les liens entre chacun, donc ça permettait de voir... ça permet d'exprimer comme il faut que de plus en plus de personnes sont vaccinées .....de plus en plus ça aide à protéger les personnes qui ne peuvent pas recev…
UL-01-0010	Hum ben c'est... (rire) Ouais ça parle de vaccin, ça parle de l'immunité collective, que en se faisant... si tout le monde est vacciné on se crée une barrière. Je sais pas s'il faut que je regarde là? **OH POUR LE MOMENT NON, PEU IMPORTE** Okay. Euh ouais que dans l'fond. Dans l'fond c'était juste un outil de promotion pour le vaccin là. **EST-CE QU'IL Y A D'AUTRES CHOSES QUI T'ONT MARQUÉ?** Hum.…
UL-01-0011	Ben en fait j'ai trouvé que c'était bien expliqué avec les petits... les figures, on voit bien l'importance qu'un plus grand nombre soit vacciné pour le bien de la communauté. Donc je pense que c'est un peu ce que la vidéo voulait dire: l'importance de se faire vacciner. **AVEZ-VOUS D'AUTRE COMMENTAIRES OU IDÉES À PROPOS? EST-CE QU'IL Y A QUELQUE CHOSE QUI VOUS MARQUÉ PAR EXEMPLE?** Hum... ben no…
UL-01-0012	C'est une vidéo qui explique que... dans l'fond... l'importance des vaccins. Le fait de se faire vacciner protège les personnes vulnérables qui sont autour de nous et qui peuvent pas être vaccinées. **EST-CE QU'IL Y AUTRE CHOSE QUE VOUS AVEZ REMARQUÉ?** Que les personnes vulnérables étaient en général les bébés pis les personnes âgées (rire).
UL-01-0013	Dans la vidéo on explique le fonctionnement du vaccin, c'est quoi l'intérêt d'être vacciné... et comment est-ce que ça permet principalement le... hum... comment est-ce que ça sert à protéger à la fois la personne et la communauté. Et dans la vidéo aussi on peut voir que tout le monde n'est pas protégé de la même façon par rapport au vaccin , on va voir d'autres personnes qui sont vulnérables, do…
UL-05-0014	C'est une vidéo qui concerne la vaccination et qui met en avant le fait que... on a une responsabilité à l'égard des autres... la décision de se vacciner ou pas n'implique pas uniquement nous mais implique la communauté dans laquelle on vit, donc on a une responsabilité pour les autres qui sont plus faibles... qui peuvent pas forcement se vacciner. **AVEZ-VOUS EU D'SUTRES IMPRESSIONS? AVEZ-VOUS D…
UL-02-0015	Ça parle de importance d'un vaccin pour toute la communauté et les gens qui nous entourent, et qu'il faut maintenir le vaccin à jour, pour que... hum... la maladie ne se propage pas. **D'AUTRES COMMENTAIRES, DES COMMENTAIRES SUR LA VIDÉO? DES TRUCS QUI ONT ÉTÉ MAL COMPRIS PEUT-ÊTRE?** Hum, non.
UL-03-0016	Ben dans l'fond c'était un aspect de... dans mes mots ce serait qu'il y a des gens qui sont vulnérables... tandis que... dans l'fond tout le monde est vulnérable à attraper une maladie, mais que certaines personnes qui sont plus vulnérables à cause du système immunitaire dans une condition qui fait qu'il est plus faible, donc ils sont plus a risque... à risque de l'attraper aussi... mais s'ils n'…
UL-02-0017	C'est simplement que... qu'il faut avoir, pour réussir à protéger l'ensemble de la communauté, il faut que plus de gens, sinon toute la communauté, soit vaccinée, sinon ben le vaccin... le virus va se propager beaucoup plus facilement à l'intérieur de la communauté. C'est ça en gros. **EST-CE QU'IL Y A DES CHOSES QUE VOUS AVEZ MAL SAISI? SI JE VOUS DEMANDE DE COMMENTER L'ASPECT COMPRÉHENSION/COMM…
UL-04-0018	Hum... ben en fait ce qui m'a trotté beaucoup à la tête au début c'est les carrés gris, les formes grises, j'arrivais pas à voir, le rouge visiblement c'était pour illustrer la maladie ou le virus, le truc qui essayait de se propager, le bleu... hum.. ceux qui étaient vaccinés. Le gris, ça m'a pris un moment comprendre... pis le temps que je passais à fixer et à comprendre la logique du truc, j'a…
UL-03-0019	Le vidéo parle de l'importance pour l'ensemble des personnes, population, qui peuvent se faire vacciner de se faire vacciner, pour éviter que d'autres plus à risque attrapent des maladies. **DES COMMENTAIRES SUR L'ASPECT COMMUNICATION DU VIDÉO? LA VISUALISATION? LA COMPRÉHENSION?** Je trouve que c'est un peu lent comme rythme. Puis la voix pourrait être plus amusante que ça. Mais c'est très compr…
UL-03-0020	Visuellement, on voit une communauté, avec quelques personnes qui sont représentées, puis des espaces autour qui, on le comprend, c'est des personnes, qui sont représentées par d'autres hexagones, mais sans qu'il y ait nécessairement de figure dessus. Hum... on voyait des trous, des espaces, que j'ai pas très bien compris l'importance de ces trous-là. Hum.. en rouge c'était les infections, en jau…
UL-06-0021	Ben dans l'fond ça expliquait que la vaccination ça sert à protéger pas seulement soi mais aussi le reste des membres de la communauté, que ça peut créer une barrière pour protéger l'ensemble de la communauté. Ça permet de créer une résistance face aux maladies contagieuses pis ça permet aussi de pouvoir protéger les personnes qui peuvent pas avoir de vaccin parce qu'ils ont un système immunitair…
UL-07-0022	Je viens de visionner une vidéo qui explique l'intérêt de se vacciner pour soi et pour la communauté, et les personnes vulnérables de ma communauté. **AVEC UN PEU PLUS DE DÉTAILS, AVEZ-VOUS REMARQUÉ CERTAINS ASPECTS DE LA VIDÉO? AVEZ-VOUS RETENU UNE CERTAINE INFORMATION PLUS QUE D'AUTRES?** Hum... j'ai... j'ai retenu que le bagage de la population en général était bénéfique aux personnes vulnérab…
UL-02-0023	Hum... c'est une vidéo de sensibilisation à la vaccination, pour protéger les personnes qui sont plus à risque d'être atteintes par la maladie. Dans l'fond, j'imagine que les personnes les plus... qui constituent la majorité de la société, qui sont... le corps on va dire fonctionnel de la société, ils sont les personnes qui ont comme une responsabilité à se vacciner pour éventuellement protéger l…
UL-06-0024	Ben ça fait la promotion de la vaccination en général dans la population. En gros ça dit que les gens vulnérables sont protégés si un nombre X... si la majorité de la population est vaccinée, ça les protège aussi. Ça crée une barrière de protection parce que les maladies peuvent pas comme entrer le groupe, dans une population si la majorité est vaccinée. En gros c'est ça. **AVEZ-VOUS DES COMMENTA…
UL-03-0025	C'est une vidéo qui explique la barrière d'immunitaire collective dans l'fond. Plus que y'a de gens qui sont vaccinés, pis mieux... mieux tout le monde... moins on tombe malade puisque la barrière est efficace, même pour ceux qui ont pas été vaccinés. C'est ça que je comprend.
UL-03-0026	En fait, ça parle de l'importance de se faire vacciner pour protéger la communauté. En fait, le vaccin... de collectivité. Donc, si tout le monde se fait vacciner, ben ça protège les personnes vulnérables qui sont pas... qui ont pas accès à des bons vaccins, de pas être atteints de maladies contagieuses mettons
UL-07-0027	Ce que j'ai compris, c'est que la vidéo mettait l'accent sur l'importance de la vaccination au sein de la population afin que les personnes vulnérables, comme les bébés et les personnes âgées, ne soient pas atteintes et que, d'où l'importance de se vacciner, pas simplement pour notre protection personnelle, mais plutôt pour l'ensemble de la communauté. **AVEZ-VOUS TROUVÉ L'INFORMATION DANS LA VID…
UL-04-0028	C'est une vidéo avec une femme qui parle d'un groupe de personnes, de tout âge. **VOUS AVEZ TROUVÉ LA PRÉSENTATION COMMENT?** Comment...? **EST-CE QUE VOUS AVEZ BIEN COMPRIS?** Oui! Bien sûr, oui. **EST-CE QUE ÇA A SUSCITÉ CHEZ VOUS DES ÉMOTIONS QUELCONQUES?** Non. **EST-CE QUE VOUS PENSEZ AVOIR COMPRIS LE MESSAGE** Oui. **EST-CE QUE VOUS POURRIEZ ME LE DIRE?** Hum...si tout le monde est vacciné …
UL-04-0029	Je viens de voir... Ce que je viens de voir c'est que... Le fait de se vacciner, ce que ça peut faire, la population en général, que si tout le monde le fait, que ça va être beaucoup plus bénéfique, surtout pour les personnes qui peuvent pas se faire vacciner, qui sont... qui ont un système immunitaire qui est plus faible pis que le seul moyen de pouvoir les aider à passer au travers c'est que le…
UL-08-0030	Ce que j'ai compris essentiellement de... de l'impact de se vacciner, pour non seulement se protéger soi-même mais protéger la communauté et comme surtout les persoonne vulnérables commeles bébés ou les personnes âgées. **EST-CE QUE VOUS TROUVEZ QUE LA VIDÉO A ÉTÉ BIEN PRÉSENTÉE?** Elle est bien présentée, mais vers la fin, je trouve qu'il y a beaucoup de redondances, mais c'est peut-être fait ex…
UL-08-0031	Ben c'est une explication sur l'utilité des vaccins pour nous et dans la communauté , pour les personnes... les personnes qui sont autour de nous. **EST-CE QUE VOUS TROUVEZ QUE L'INFORMATION ÉTAIT PRÉSENTÉE DE FAÇON CLAIRE?** C'était clair. **AVEZ-VOUS AUTRE CHOSE À AJOUTER PAR RAPPORT À LA VIDÉO?** Non.
UL-08-0032	On sensibilise aux effets de la vaccination en parlant de... de... j'ai pas retenu... il y a un terme que je n'ai pas retenu... mais la protection grégaire ou collective. Donc, voilà, on sensibilise à ça. **EST-CE QUE VOUS TROUVEZ QUE L'INFORMATION ÉTAIT PRÉSENTÉE DE FAÇON CLAIRE?** Oui, assez, oui. **AVEZ-VOUS AUTRE CHOSE À AJOUTER PAR RAPPORT À LA VIDÉO?** Non.
UL-03-0033	Ben c'était une vidéo qui vantait un peu les mérites de la vaccination principalement pour les personnes vulnérables comme les enfants, bébés/enfants et les personnes âgées, et que même si une personne ne se vaccine pas, alors ça peut avoir de graves répercussions, alors le plus de personnes vaccinées, le mieux c'est.
UL-03-0034	L'aspect visuel c'est simple, pas compliqué à comprendre. C'est bien dit dans l'fond. Hum... puis... c'est à peu près ça. Je suis d'accord avec ces propos (rire).
UL-07-0035	Alors c'est une vidéo sur l'importance de la vaccination dans la population. **SI VOUS AVEZ UN MESSAGE À EN RETENIR, C'EST QUOI QUE ÇA SERTAIT?** Que la vaccination permet non seulement à l'individu qui est vacciné mais à ses proches et à la communauté finalement d'être immunisés pour ne pas être atteint par le virus ou la maladie. **AVEZ-VOUS TROUVÉ QUE L'INFORMATION ÉTAIT CLAIRE?** Oui. **AVEZ-…
UL-06-0036	L'importance de la vaccination puis comment ça fonctionne l'immunité grégaire (rire). **À QUEL POINT EST-CE QUE VOUS AVEZ TROUVÉ LA PRÉSENTATION CLAIRE?** Oui c'était clair. **AVEZ-VOUS D'AUTRES COMMENTAIRES?** Hum... non, ça va.
UL-06-0037	En fait c'est une vidéo pour un peu expliquer les bienfaits des vaccins pour créer l'immunité collective, donc que ça protège un peu tout le monde, pas juste la personne qui est vaccinée, ça va protéger les personnes qui sont un peu plus vulnérables comme les personnes âgées, les enfants, qui mêmes si ont pas le vaccin, eux le fait que tout le monde soit vacciné autour ça va les protéger. **AS-TU…
UL-06-0038	Une vidéo qui montre vraiment les bienfaits de se faire vacciner, pour soi et pour son entourage et tout. **AVEZ-VOUS D'AUTRES COMMENTAIRES?** Non, c'était clair comme vidéo
UL-08-0039	En fait, je dirais qui c'est une vidéo pour promouvoir les bienfaits de la vaccination, notamment comme quoi que ça n'a pas juste un effet pour soi-même, mais aussi pour les personnes autour de nous, directes et indirectes. **TROUVEZ-VOUS QUE L'INFORMATION A ÉTÉ PRÉSENTÉE DE FAÇON CLAIRE?** Oui, tout à fait. **AURIEZ-VOUS QUELQUE À AJOUTER PAR RAPPORT À LA VIDÉO?** Non j'ai trouvé que l'info... c…
UL-08-0040	Ben... je viens de voir... ce que je viens de comprendre dans l'fond c'est l'importance d'être vacciné pour protéger la communauté, mais les plus faibles aussi dans la communauté, qui pourraient ne pas... être vaccinés. **EST-CE QUE VOUS TROUVEZ QUE L'INFORMATION ÉTAIT PRÉSENTÉE DE FAÇON CLAIRE?** Oui. **AVEZ-VOUS AUTRE CHOSE À AJOUTER PAR RAPPORT À LA VIDÉO?** Non.
UL-06-0041	L'importance du vaccin pour soi et les personnes qui nous entourent. C'est ce que j'ai compris, oui. **POUVEZ-VOUS COMMENTER SUR LA CLARTÉ OU LA COMPRÉHENSION? EST-CE QUE L'INFORMATION A BIEN ÉTÉ TRANSMISE?** Oui, parfaitement, oui. **D'AUTRES COMMENTAIRES? Non.
UL-04-0042	Premièrement, ça expliquait vraiment le concept de la vaccination pour... aussi toute l'effet de la communauté, donc l'immunité de la communauté et puis avec l'animation et tout ça je pense que c'était vraiment très visuel, très bien expliqué, ça permettait de mettre l'accent vraiment sur comment ça peut se transmettre et tout. Puis, personnellement, je trouve que c'est super important, que c'est…
UL-07-0043	Hum... c'est une sensibilisation pour vacciner, pour rendre les maladies moins contagieuses de façon générale, surtout pour les personnes vulnérables comme les bébés et les personnes âgées. **AVEZ-VOUS D'AUTRES DÉTAILS QUE VOUS AVEZ RETENUS?** Hum... y'a quelque chose de protection comme de groupe, c'est pas personnel, c'est, comme, je ne sais pas... c'est pour un groupe en fait. C'est ce que j'a…
UL-07-0066	Hum... tannante. La voix est très monotone et pas assez stimulante. Sinon, trop lente. Je suis sensible donc je pourrais suivre l'enchaînement et comprendre, mais pour une autre personne je pense que l'explication est trop longue. Et sinon, en ce qui concerne le schéma par contre, il est très bien. Ça explique bien le processus de propagation du virus. Sinon, ce qui est bien dans la vidéo c'est q…
UL-07-0067	Hum, ben, c'est une vidéo avec des losanges, pis c'est important de se faire vacciner parce que ça crée une protection pour les plus faibles. **AVEZ-VOUS TROUVÉ QUE LE CONTENU DE LA VIDÉO ÉTAIT CLAIR?** Oui. **QU'EST-CE QUI FAISAIT EN SORTE QUE VOUS TROUVIEZ ÇA CLAIR?** Ben, y'avait des beaux desssins, et les bébés et les personnes âgées étaient bien représentées. Pis les autres c'était comme tou…
UL-07-0068	Ben, c'est une espèce de vidéo publicitaire, si on veut, pour inciter les gens à se faire vacciner, pour expliquer en fait le rôle du vaccin puis un peu démontrer comment ça protège les personnes qui sont plus vulnérables qui ont peut-être pas accès au vaccin ou qui peuvent pas le recevoir. **EST-CE QUE VOUS TROUVIEZ QUE TOUT AU LONG DU VIDÉO, L'INFORMATION ÉTAIT CLAIRE?** Ouais. **QU'EST-CE QUI …
UL-01-0069	C'est une animation qui parle des vaccins, de l'utilité des vaccins. **EST-CE QUE VOUS AVEZ REMARQUÉ QUELQUE CHOSE EN PARTICULIER, QUI VOUS A MARQUÉ?** Hum, ben on parle de différents types de personnes, des personnes vulnérables, des personnes, entre guillemets, "normales". Hum... et puis, l'importance du vaccin au niveau individuel et au niveau collectif. **AUTRE CHOSE, NON?** Non.
UL-01-0070	Ça parle de vaccin pis ça sensibilise le monde à se faire vacciner pour protéger le monde qui sont autour, de l'entourage. **EST-CE QU'IL Y AUTRE CHOSE QUE T'AS REMARQUÉ?** (silence) **AUTRE CHOSE QUE TU VEUX AJOUTER?** Non... y'a beaucoup d'hexagones (rire).
UL-01-0071	L'idée générale c'est que... l'occulation... les anti-virus, les vaccins, nous aidents à protéger, à se protéger collectivement, pis à protéger les personnes vulnérables, un effet de protection , de barrière soociale, autour d'elle. **VOUS AVEZ RIEN À AJOUTER?** Non, à moins de donner l'affaire dans le détail. Oui? **SI VOUS VOULEZ, EN FAIT JE VOULAIS JUSTE SAVOIR CE QUE VOUS AVIEZ REMARQUÉ OU CE…
UL-01-0072	(hésite environ 30 secondes) Ce que moi je comprend, c'est que y'a... y'a une famille, et dans la famille, il est important de se faire vacciner, parce qu'il y a des maladies qui tournent tout autour. Mais l'important c'est pas qu'un seul membre de la famille se vaccine, mais que tous le monde se vaccine, et quand tout le monde sera vacciné cela va créer une barrière à tuer les virus ou bien les …
UL-02-0073	Faut que nous fassions la vaccination pour nous protéger nous-même et les personnes... les personnes autour de nous. C'est tout. **AVEZ-VOUS DES COMMENTAIRES SUR L'ASPECT COMMUNICATION, L'ASPECT VISUEL, OU N'IMPORTE QUOI?** Hum... c'était pour un commentaire. C'est facile à comprendre comme ça fonctionne la vaccination.... C'est tout.
UL-02-0074	C'est comme un conseil, une recommandation pour se faire vacciner, pour éviter la propagation des maladies et aussi pour protéger les personnes plus... faibles, plus propenses à tomber malade, et qu'il n'y a pas des vaccins pour eux. **AVEZ-VOUS DES COMMENTAIRES SUR L'ASPECT VISUEL, LA COMMUNICATION?** Non.
UL-02-0075	Ça parle de l'impact de la vaccination sur la communauté, dans le sens que, si je décide de ne pas me faire vacciner, ben je risque de briser un peu l'immunité grégaire, sans dire que plus que y'a de personnes qui sont vaccinées, pus que ça va protéger la communauté et les gens qui ne peuvent pas se faire vacciner, notamment les bébés et les personnes âgées. En gros, c'est pour stimuler à se fair…
UL-02-0076	C'est important de se faire vacciner, pas juste pour soi-même mais pour tout le monde autour. **AVEZ-VOUS DES COMMENTAIRES SUR LE GRAPHIQUE, L'ASPECT COMMUNICATIONNEL AT LARGE?** Non, c'était clair.
UL-02-0077	Une vidéo de sensibilisation sur la vaccination et son effet sur les gens qui ne peuvent pas être vaccinés, puis c'est une façon très imagée de prouver c'est quoi l'avantage de se faire vacciner même si on n'est pas vulnérable. **PARLANT DE FAÇON IMAGÉE, AVEZ-VOUS DES COMMENTAIRES À FAIRE SUR L'ASPECT VISUEL, L'ASPECT COMMUNICATIONNEL?** Ben en fait, je trouve ça bien du principe que c'est très s…
UL-02-0078	Ben, ils me disent que la vaccin a des effets bénéfiques, pas seulement pour moi, mais pour l'ensemble de la collectivité. Moi c'est un petit peu ça que j'ai retenu de cette vidéo là. Hum... j'ai beaucoup de critiques par rapport à ça. Je me pose beaucoup de questions sur les vaccins à l'heure actuelle. Hum... je pense que la meilleure garantie pour s'informer là-dessus c'est les recherches scien…
UL-02-0079	Ce que j'en ai compris c'est qu'on suggère fortement la vaccination pour éviter de propager la maladie. Disons que y'a des personnes qui sont plus sensibles que d'autres... hum... aux bactéries et aux microbes, mais... hum... que si tout le monde se font vacciner, ça pourrait éviter de propager la maladie. **AVEZ-VOUS D'AUTRES COMMENTAIRES À FAIRE SUR L'ASPECT VISUEL, LA COMPRÉHENSION?** C'est un…
Bibl-04-0047	C'est qu'ils conseillent aux gens de se faire vacciner quand lorsque... lorsqu'il y a des campagnes de vaccination. **EST-CE QUE POUR VOUS LA PRÉSENTATION ÉTAIT CLAIRE?** Oui c'est très clair, pis à part de ça, moi quand y'a des campagnes de vaccination, je vais me faire vacciner. Y disent qu'ils font leur possible avec le vaccin pis que ça peut arriver que chez certaines personnes ça fonctionne …
Bibl-04-0048	(hésite pendant quelques secondes) Ben y parlait des maladies, comme le cancer, pis tout ceux qui sont plus vulnérables à la maladie. Ça peut quant même se propager pis... y'a quand même des vaccins qui se donnent.... **EST-CE QUE VOUS AVEZ TROUVÉ QUE LA PRÉSENTATION ÉTAIT BIEN FAITE?** Oui elle était bien faite, oui. **EST-CE QUE VOUS AVEZ DES COMMENTAIRES À FAIRE PAR RAPPORT À LA PRÉSENTATION? …
Bibl-06-0049	Ben... c'est... Y nous montrent que de se vacciner, c'est bon, pis ça fait comme une barrière. Comme notre système est protégé, ben tous les autres systèmes sont protégés. **AVEZ-VOUS DES COMMENTAIRES SUR LA CLARTÉ OU LA COMPRÉHENSION DE LA VIDÉO?** Non c'est très compréhensible. Je l'exprime peut-être pas bien, mais j'ai compris le principe. **EST-CE QUE VOUS AVEZ D'AUTRES COMMENTAIRES?** Non.
Bibl-06-0050	Ben c'est une vidéo pour justement pour encourager de se faire vacciner pour le bien de la communauté. **AVEZ-VOUS DES COMMENTAIRES SUR LA CLARTÉ OU LA COMPRÉHENSION?** Non... c'était bien. **D'AUTRES COMMENTAIRES?** Non.
FDL-02-0080	Ce que je conclus... conclus... c'est que plus que y'a du monde vacciné, ben plus que... on est toute protégé dans l'fond, pis c'est ça. Pis les vaccins... je pensais à ça quand... quand la rougeole pis toutes ces vaccins-là, y'a pu personnes maintenant qui est attaqué. On est toute protégé. **EST-CE QU'IL Y A DES TRUCS QUE VOUS N'AVEZ PAS COMPRIS DANS LE VIDÉO? QUI VOUS SEMBLAIENT PAS CLAIRS?** …
FDL-02-0083	Fak là la vidéo, ben c'est une... ça l'a deux... pour moi, ça l'a deux ("je peux me tourner la tête?" "**OUI**), pour moi ça l'a deux cons... ça l'a deux consonnances, okay? Ça l'a la consonnance sécuritaire vis-à-vis le vaccin. Parce que comme y disent, ça fait une barrière grégaire si on peut dire. Les vaccins vont protéger une personne qui ne transmettra pas une maladie, épidémique admettons, …
FDL-02-0084	Ben selon ce que j'ai compris c'est que... y font des recherches pour trouver des remèdes contre le cancer et ils savent que c'est un vaccin pis ils procèdent par vaccination justement pour protéger toutes les gens. Puis y'en a qui sont immunisés naturellement pis y'en a d'autres qui le sont pas. Mais... hum... selon des choses que j'ai lues... on peut penser librement... c'est des grosses compag…
FDL-02-0085	Ben... c'est vrai que les vaccins c'est important. C'est à peu près ça. **Y A-TIL DES INFORMATIONS QUI VOUS SEMBLAIENT MOINS...** Non, je savais tout ça ce qu'elle disait. **AVEZ-VOUS DES COMMENTAIRES AUTRE?** Ben c'est l'fun à le savoir pour les gens qui ne le savent pas. Ça serait l'fun qu'ils le sachent.
FDL-02-0086	Ben moi je... je trouve ça plate. C'était des gens qui... qui ont beaucoup de cancer pis je... j'ai du monde qui ont... ben moi j'essaie de poser les questions le mieux que je peux... **QU'EST-CE QUE VOUS AVEZ RETENU DU VIDÉO?** Ben le vidéo... Vous voulez que je pose des questions sur le vidéo? **NON, ON VEUT SAVOIR CE QUE VOUS EN AVEZ COMPRIS? QUEL MESSAGE ÉTAIT BIEN VÉHICULÉ? QU'EST-CE QUI ÉTA…
FDL-02-0087	Ben ça... ça nous parle de quelle façon on peut changer le cours des maladies si je peux dire là. Hum... permettre à certaines personnes de devenir immunisées même si elles ne reçoivent pas le vaccin elles-mêmes, puis c'est une question de sens des responsabilité face à la communauté. **EST-CE QU'IL Y A DES CHOSES QUI VOUS ONT SEMBLÉES MOINS CLAIRE DANS LE VIDÉO?** Hum... non j'ai trouvé ça très …
FDL-05-0081	Ben ça disait que si tu te fais pas vacciner, ceux qui sont comme... des personnes âgées pis des enfants... sont plus vulnérables vu que... les contacts sûrement, j'imagine. **IL; Y AUTRE CHOSE QUE VOUS AVEZ REMARQUÉ DANS LA VIDÉO?** (hésite pendant quelques secondes et hoche la tête négativement). **AVEZ-VOUS D'AUTRES COMMENTAIRES PAR RAPPORT AU DESIGN, LA COMMUNICATION DE CETTE VIDÉO? DES SUGGE…

## Sheet: Guardian
PID	d'informations verbal (Q: Décrivez dans vos propres mots la vidéo que vous venez de voir ?)
UL-01-0009	Ben c''est le même principe d'immunité collective qui était représenté sauf avec différents pourcentages. De 10 à 90% environ, par tranches de dix. Puis ça démontrait dans l'fond, c'est ça... ben le concept de... tsé y'avait comme des formes, des tests du nombre de fois.... les petites boules rouges qui arrivaient, qui représentaient un peu les... les fois que le virus entre en contact dans la co…
UL-01-0010	Hum... Hum. Ben on vient de voir ce qu'on disait un peu tantôt par rapport aux vaccins. Ouais l'effet que ça fait de vacciner une population ou non. Hum... (hésite). J'sais pas... Hum c'était... Ouin je sais pas vraiment quoi dire sauf que c'est ça, c'était une vidéo qui représentait rapidement, rapidement le concept. Pis encore là c'était un outil de promotion, c'est sûr. Hum... Ouin. C'est ça.
UL-01-0011	Ben on voyait un peu l'impact des... des... de la vaccination sur... la... la... la proportion de personnes qui vont être atteintes par un... par un virus. Mais aussi, plus la population était vaccinée, puis moins on dirait que le virus arrivait rapidement à infecter une première personne. Hum... ça revenait un peu à ce qu'on voyait au début... la vaccination ou la protection grégaire j'sais pas …
UL-01-0012	Hum... que c'est important d'être vacciné contre la rougeole parce que les probabilités de la propagation... hum... hum... se... se... se fait quand même rapidement parmi les... les groupes de populations qui sont vaccinés. La vaccination semble très efficace pour empêcher la propagation.
UL-01-0013	La vidéo montre la propagation de la rougeole en fonction du... du pourcentage de personnes vaccinées. Et on peut voir plus on a de personnes vaccinées moins on va avoir le... le virus va avoir plus de mal à se propager et... j'sais plus ce que j'ai dit avant, mais je vais peut-être me répéter (rire), je disais plus on va avoir de personnes vaccinées, moins le virus va se propager rapidement, et …
UL-01-0069	C'tait des petits graphiques avec des pourcentages différents... dans l'fond de personne, c'est ça? Je sais pas, c'est pas très clair, mais qui... y'a un certain nombre de pourcentage qui était vacciné à la rougeole et d'autres pas. Et on voyait le virus rouge qui entrait... qui entrait... hum... se propageait. On voyait que plus... plus le pourcentage de personnes vaccinées était élevé, plus le …
UL-01-0070	C'est le même principe qui le dépistage du cancer du sein dans l'fond. Plus que t'es vacciné, moins t'as de chances d'attraper la rougeole pis de la propager. **EST-CE QU'IL Y A D'AUTRE CHOSE QUE T'AS REMARQUÉ EN PARTICLULIER?** Même si t'es vacciné tu peux propager la rougeole. **EST-CE QUE C'EST QUELQUE CHOSE QUE TU SAVAIS DÉJÀ?** Hum... plus ou moins. **EST-CE QUE T'AS D'AUTRES COMMENTAIRES?**…
UL-01-0071	Hum... les... Bon y'avait plusieurs choses là-dedans. Là je l'aurais examiné un petit peu plus longemps, pour avoir un meilleur... meilleur aperçu. C'tait... y'avait beaucoup d'information là-dedans. Pis là y'a une question qui m'est... qui m'est rentrée dans la tête tout de suite. C'est impossible 99% vacciné, mais en plus l'efficacité des vaccins, ça dépend contre quoi par exemple. Ça je le sai…
UL-01-0072	La vidéo montre qu'il faut absolument se faire vacciner parce que quand on ne se fait pas vacciner hum... avec une infestation de virus, la rougeole, on n'a pas une forte chance de... de survivre. Même ceux qui se sont vaccinés, mais à des taux faibles, aussi sont (???) donc l'idéal c'est de se faire vacciner avec le maximum de protection que possible.
UL-02-0015	Hum... c'est toute des petites images concernant... hum... la rougeole qui fait son entrée dans un groupe de personnes qui sont souvent vaccinées, à un certain pourcentage ou non. Hum... c'est sûr qu'au début, moins le groupe est... est... est vacciné, plus y'avait de rougeole qui entrait facilement, et plus ça allait dans le taux de vaccination, moins ça entrait facilement. Hum... je suis pas ce…
UL-02-0017	L'affaire de couleurs, de groupes, la patente c'est pas clair du tout du tout à mon av... pour moi. Donc, okay, bleu t'es vacciné, mais je ne comprend pas le 10%. J'ai pas eu le temps, y'aurait fallu que je regarde encore, pis... c'tait... c'est pas du tout... hum... user-friendly mettons. Pour moi. J'suis pas vite pour les affaires, mais ça, pour moi c'est vraiment... la pire manière de me prése…
UL-02-0023	Hum... c'tait une vidéo sur... hum... on comparait les taux de... les pourcentages de personnes vaccinées ou non pis les chances que les... les... que la propagation se fasse à l'intérieur d'un groupe pis là tout ça.. on voit que dans l'fond, graduellement, plus le groupe est... hum... vacciné... hum... moins la chance que y'aille une propagation se produise. Hum... y'a pas grand chose à ajouter …
UL-02-0073	Hum... ce vidéo est... elle est facile à comprendre l'importance de faire la vaccination pour les enfants pour les protéger. Hum... mais j'ai l'impression que ce sera plus facile à comprendre si on met juste un cercle avec les... les petits points. Et puis on peut... hum... comment dire... pas comme maintenant on met dix cercles en tout temps et pis ça change dans chaque cercle donc ça va... nous…
UL-02-0074	C'était... je pense que c'est clair... ça donne envie de faire vacciner les enfants ou se faire vacciner. Ça permet de voir vraiment comme c'est... c'est facile de... comme se propage vraiment le virus pis j'sais pas... Et comme c'est... c'est plus difficile si presque tout le monde se fait vacciner. Que ça va arrêter la propagation du virus. **DES COMMENTAIRES SUR L'APPARENCE? EST-CE QUE C'ÉTAIT…
UL-02-0075	Me convaincre de me faire vacciner. Hum... en fait hum... ben... c'est différentes... disons des populations avec différentes vaccinations pour la rougeole. Pis là y'a les points de couleurs, les bleus sont vaccinés, les jaunes sont... les bleus j'sais pu s'ols sont vaccinés ou pas. Non les bleus sont pas vaccinés. Les... jaunes... sont... Est-ce qu'il sont vaccinés? En tout cas, les points de di…
UL-02-0076	Ça m'a pris du temps à catcher (rire). J'ai compris vers la fin que les petits points... hum... dépendamment des personnes vaccinées dans chaque groupe de points... hum... les petits points rouge qui arrivaient... hum... si y tombaient sur un non-vacciné, ça se propageait plus rapidement que.. celui à la fin je pense qu'il y avait juste un point jaune, pis que les petits points rouge n'arrivaient…
UL-02-0077	Ben c'est une autre vidéo qui parle de l'importance de la vaccination, du moins le seuil de vaccination nécessaire pour une protection de la communauté où on se retrouve. Hum... toutefois ça va quand même assez vite. Hum... j'veux dire la vidéo commence déjà avec les petites billes rouges qui sont les personnes infectées ou l'infection. Hum... ça prendrait une narration ou peut-être plus de temps…
UL-02-0078	Hum... encore c'est un message sur la vaccination. Hum... au début là y'a beaucoup de couleurs fak ça me... avant que mon cerveau se fasse une idée de tsé comment que ça évolue là. Tsé y'a beaucoup de choses qui bougent... hum... pis on a des chiffres dans le bas là. Fak à un moment donné il faut comme faire un focus là, laisser le vidéo continuer de bouger pis après aller voir comment est-ce que…
UL-02-0079	Ben je trouve ça intéressant les petits points parce que en dernier on voit y'en a juste 1, 99%, y'a été vacciné donc il reste juste un petit point jaune. Ça j'ai aimé ça la dernière image. Pis la propagion du comment, pourcentage tout ça, est bien amené dans la vaccination. C'est parce que justement j'ai dû vivre... j'ai une petite hum... j'ai une petite fille de quatorze mois puis je sais pas, …
UL-03-0016	Ben plus que y'a de personnes vaccinées, moins que la propagation du virus se fait. Hum... rendu à 90% ça veut dire qu'il se propageait quand même pas... hum... Donc si y'aurait 80% de la société normalement qui serait vaccinée ben y'aurait moins... c'est pas supposé que les gens tombent malade pour cette maladie-là. Ça pis plus que les gens sont vaccinés, moins que y'en a qui tombent malades. Do…
UL-03-0019	Oui ben dans l'fond l'animation visait à montrer à quel pourcentage de vaccination la vaccination était efficace pour une population, le pourcentage de personnes vaccinées. **DES COMMENTAIRES SUR L'ASPECT COMMUNICATION OU L'ASPECT VISUALISATION?** Oui. Ben... c'était cool. C'était bien fait là. Hum... j'aurais aimé ça avoir du temps pour lire les petits trucs en haut avant que ça commence à pitch…
UL-03-0020	Ben on représentait visuellement une population qui était de taille identique mais avec un taux de vaccination qui est progressif, qui est de plus en plus élevé. Hum.. et là il y avait une infection provenant de l'extérieur, une source extérieure de rougeole, qui arrivait au sein de la population. Et là, moins il y a de personnes qui sont vaccinées, plus qu'il y a de personnes qui vont devenir ma…
UL-03-0025	Hum... dans le fond ça décrit un peu la première chose que j'ai vu dans le test, c'est-à-dire la barrière immunitaire communautaire, donc plus que y'a de gens vaccinés, moins la maladie frappe, même ceux qui sont à risque ou non-vaccinés.
UL-03-0026	Ben on voyait en fait le pourcentage de gens qui peuvent être... ben d'enfants qui peuvent contracter la rougeole selon justement si les autres enfants sont vaccinés ou pas aux alentours. Puis en fait on voyait qu'il y avait comme une progression là, plus les gens sont vaccinés autour, ben moins y'a de chance finalement que l'enfant qui est non vacciné contracte la rougeole. C'est ce que je dirai…
UL-03-0033	Ça révèle l'importance de la vaccination, encore. Cmment le pourcentage de vaccination peut avoir une grande influence sur le taux de propagation du virus. C'est ça.
UL-03-0034	C'est drôle, c'est l'fun à regarder (rire). Ben y'a beaucoup, juste les petits points rouges qui vont de gauche à droite là. Fak j'ai eu de la... ça m'a pris comme deux secondes avant de comprendre qu'il faudrait peut-être que je lise en haut c'est quoi le titre (rire)
UL-04-0018	Seigneur... Je dirais que c'est totalement inefficace (rire). Hum... c'est très rapide. Hum... ça a démarré très rapidmeent. J'ai mis un bon moment à comprendre ce qu'il fallait que j'essaie de voir pour comprendre. Hum... donc... plus... je comprenais que l'information c'est que plus y'a de gens vaccinés, moins la rouegole risque de se répandre dans le groupe. Hum... mon dieu. Tout ce que mon ce…
UL-04-0028	Hum... J'ai pas compris en fait, l'ensemble c'était un groupe d'amis c'est ça? **C'ÉTAIT UN GROUPE DE PERSONNES** Un groupe de personnes, oui. Donc ceux qui sont vaccinés ont aucune chance d'être atteints par la maladie. Puis si on n'est pas vacciné, on a 80-90% de chance d'attraper le virus. **D'ACCORD. ET PUIS EST-CE QUE LA PRÉSENTATION ÉTAIT CLAIRE POUR VOUS?** Oui, c'est assez clair oui. **ES…
UL-04-0029	Écoute... elle a parti trop vite parce que le temps que je lise un peu en haut, un peu là avec les symboles, là l'animation est partie pis là à un moment donné je regardais un peu en haut pour comprendre un petit peu les couleurs là, pour essayer de comprendre. Mais ce qu'on peut comprendre là-dedans c'est que plus le pourcentage de gens sont vaccinés, moins la rougeole est susceptible de pouvoir…
UL-04-0042	Donc on avait différents groupes de personnes avec le même nombre de personnes pis il y avait différentes couleurs signifiant si les personnes éttaient vaccinés ou non contre la rougeole. Donc, les points bleus étaient vaccinés, donc immunisés contre le virus, et les jaunes non. Et puis après ça on avait pour chacune... en fait, pour chacun des groupes y'avait des niveaux différents de protection…
UL-05-0014	C'est une excellente vidéo. Donc c'est... hum... on voit des des petites bulles avec des points qui représentent les enfants. Donc c'est différent groupes d'enfants dont la proportion d'enfants vaccinés n'est pas la même, donc elle est croissante en allant de la gauche vers la droite et du haut vers le bas. Et y'a les petits points rouges qui sont comme projetés sur le groupe. Donc on va de 10% à…
UL-06-0021	Ben ça a montré comme que les personnes vaccinées étaient en bleu, les non-vaccinées en jaune puis ça montrait que plus y'a de personnes vaccinées, moins y'a de chances que la communauté soit atteinte de la maladie.
UL-06-0024	Oui ben on voit que plus y'a gens vaccinés, en gros, dans la population, moins y'a de chance que la maladie entre là. Ça fait un peu le lien avec le premier vidéo qu'on avait vu là, qui était expliqué avec des... qui était narré aussi là. Hum... un peu comme une autre façon de le voir sans parole. C'est très clair. On voit la maladie qui bombarde la population (rire) pis on voit les portes d'entr…
UL-06-0036	Mon dieu... Hum... en tout cas, j'essayais de comprendre la légende en même temps que les petits points qui se remplissaient un peu partout donc j'essayais de comprendre, mais je trouvais que... j'ai compris là quand même un peu là, c'était comme le plus ça allait, y'avait plus de gens vaccinés puis le moins qui étaient contaminés. Les susceptibles étaient jaunes mais ça je ne comprenais pas trop…
UL-06-0037	En gros, plus les enfants plus jeunes étaient vaccinés, moins y'avaient des risques d'attraper la rougeole pis de la propager aux autres. **PEUX-TU COMMENTER SUR LA CLARTÉ OU LA COMPRÉHENSION?** Oui, ben j'ai trouvé ça un petit peu moins clair dans le sens qu'il faut comme... y'a plein de chose qui bougent pis là t'essaie de tout voir un peu en même temps mais c'est comme moins clair où il faut r…
UL-06-0038	Hum... ben que il vaut mieux être vacciné (rire) contre la rougeole si on ne veut pas l'avoir. Hum, j'ai pas compris les petits bonhommes qui étaient susceptibles, ça veut dire quoi? **QU'ILS SONT PAS VACCINÉS DANS LE FOND** Qu'ils sont pas vaccinés? **OUI, ET QU'ILS PEUVENT ATTRAPER LA ROUGEOLE** Est-ce que ceux qui sont pas vaccinés c'est pas une (???) à ceux qui sont pas vaccinés et qui peuven…
UL-06-0041	En fait plus y'a du monde qui est vacciné, plus la rougeole a du mal à atteindre les gens. C'est l'importance du vaccin.**EST-CE QUE VOUS AVEZ TROUVÉ ÇA BIEN EXPLIQUÉ?** Oui. **AVEZ-VOUS D'AUTRES COMMENTAIRES À FAIRE?** Non c'est beau.
UL-07-0022	Alors je viens de voir une vidéo qui représentait différents populations qui avaient un taux de vaccination différent, du plus faible taux de vaccination au plus haut taux de vaccination. Et la façon... le temps... ce que j'ai vu c'est le temps et l'impact sur la population que pouvait avoir la rougeole si c'était introduit dans chacune de ces populations. Hum... je sais que le bleu représentait …
UL-07-0027	Ils nous montrent comment est-ce que le virus de la rougeole se propage dans... plus rapidement ou pas en fonction de si on est vacciné ou pas. Si on n'est pas vacciné, c'est plus... la propagation est plus rapide, avec les couleurs rouges là tu vois vite que la personne est vite malade. Sinon, si elle est vaccinée, ça passe au travers; elle est bien protégée. **AVEZ-VOUS TROUVÉ L'INFORMATION CLA…
UL-07-0035	(silence, hésite) Dans les groupes non-vaccinés non-protégés, y'avait une différence marqué c'est-à-dire entre les groupes... les deux groupes qui étaient non... qui étaient vaccinés, protégés, versus les autres qui l'étaient pas. Que le virus de la rougeole se propage à la communauté en fait. **AVEZ-VOUS TROUVÉ QUE C'ÉTAIT UNE VIDÉO INTÉRESSANTE OU PERTINENTE POUR LA PRÉSENTATION DU VIRUS DE LA …
UL-07-0043	Hum.. trop compliquée.**C'EST COMPLIQUÉ?** C'était trop compliqué. C'était trop compliqué. Hum... je voyais juste les extrêmités peut-être. Même les emojis si on veut pour représenter les... hum... ça me donne pas beaucoup d'information. Ce que j'ai retenu, le rouge c'est infecté, pis... je m'attendais à voir des verts (rire). **SI VOUS AVEZ À RETENIR JUSTE UNE OU DEUX CHOSES DE ÇA, C'EST QUOI QU…
UL-07-0066	Trop rapide. Trop rapide; on n'a pas le temps de bien lire les détails, il y a trop de détails. Et en... pour dire... en flash-là le bout non-vacciné mais non-protégé ou non-vacciné, je ne me rappelle plus tellement c'était rapide, je n'ai pas eu le temps de tout lire donc on n'a pas le temps de bien vérifier la différence entre une personne, un enfant vacciné et un enfant non-vacciné, un enfant …
UL-07-0067	Ben c'est une vidéo très bien faite parce qu'on comprend assez vite que faut être vacciné. Pis les couleurs étaient bonnes là, le rouge pour dangereux, comme ça attire l'oeil, c'est comme les lumières sur la route. Pis c'est ça là, c'est très important de se faire vacciner contre la rougeole là, parce que ça pourrait revenir. **TROUVIEZ-VOUS QUE LINFORMATION DE LA VIDÉO ÉTAIT CLAIRE?** Hum oui. *…
UL-07-0068	Ben c'est une affiche interactive en fait qui démontre là avec les pourcentages de la population qui est vaccinée le risque d'être touché par le virus de la rougeole. **COMMENT EST-CE QUE VOUS AVEZ TROUVÉ LA VIDÉO EN GÉNÉRAL?** Ben, intéressante parce que justement c'est interactif, hum... assez simple à comprendre puis c'est surprenant de voir ça en image dans le fond. **EST-CE QU'IL Y AVAIT DES…
UL-08-0030	(???) la vidéo c'est ça donc (???) En fait en gros j'ai remarqué à partir de 90% en-dessous, hum, peu importe le taux de vaccination, hum, on a toujours des personnes qui sont infectées et puis naturellement différents niveaux de (???). Hum... mais à partir... de 90%, on est certain que, on dira, toute la communauté est protégée. La question que je me pose c'est les 10% restants qui sont pas vacc…
UL-08-0031	Ben c'est une vidéo qui explique... hum... la propagation de la rougeole dans les cas où les gens sont protégés, vaccinés ou non-vaccinés. **EST-CE QUE VOUS TROUVEZ QUE L'INFORMATION ÉTAIT PRÉSENTÉE DE FAÇCON CLAIRE?** Oui. **AVEZ-VOUS AUTRE CHOSE À AJOUTER?** Ben que c'est une façon vivante de présenter l'information qui... qui est visuellement attrayante.
UL-08-0032	Oui, ça me fait l'impression d'une présentation de... le fabriquant de vaccin qui nous affirme que "ah si tout le monde était vacciné, voyez y'aurait..." (rire). En gros ça me faisait cette impression là. Ça fait propagande un petit peu. **ÇA FAIT PROPAGANDE?** Ça fait un petit peu propagande. **EST-CE QUE VOUS TROUVEZ QUE C'EST PRÉSENTÉ CLAIREMENT?** Oui oui oui. Oui oui. Tout à fait. Les gens d…
UL-08-0039	Oui, alors, j'ai vu la... non seulement la possibilité de propagation du virus de la rougeole au sein d'un groupe défini, mais également... hum... comment je pourrais dire... la possibilité que le groupe soit fortement affecté, un peu affecté ou pas affecté du tout. Mais, grossomodo, y'avait plus de possibilités où il y avait propagation du virus que y'en avait pas. Je pense que ça prenait un seu…
UL-08-0040	Je l'ai trouvée mélangeante, oui. J'ai essayé de comprendre les mots voir où selon la légende qui était vacciné, qui ne était pas, qui était risqué, pis je trouvais que c'était mêlant. **VOUS NE TROUVEZ PAS QUE L'INFORMATION ÉTAIT PRÉSENTÉE CLAIREMENT?** Non. **AURIEZ-VOUS AUTRE CHOSE À AJOUTER?** Non.
Bibl-03-0045	C'est qu'on... on était comme des groupes de personnes ensemble dans lequel y'avait des catégories de gens susceptibles d'être vaccinés, susceptibles de recevoir la.... de contracter la maladie. Puis on voyait la progression de plus les gens sont vaccinés, plus ils peuvent protéger les gens qui sont susceptibles, les points jaunes qu'il y avait là, qui étaient susceptibles de l'avoir. **AVEZ-VOUS…
Bibl-03-0046	C'est important que la population soit vaccinée. C'était bien démontré, c'était bien correct. **AVEZ-VOUS D'AUTRES COMMENTAIRES AU NIVEAU DE LA VISUALISATION?** Quoi? **AU NIVEAU DE LA VISUALISAITON, DE LA COMPRÉHENSION?** C'tait très compréhensif, c'tait bien fait.
Bibl-03-0056
Bibl-03-0058	Ben le plus de personnes qui sont vaccinées, le mieux que c'est. **EST-CE QUE C'ÉTAIT FACILE À COMPRENDRE VOUS? EST-CE QUE VOUS AVEZ DES COMMENTAIRES PAR RAPPORT À ÇA...?** (silence) **LA COMPRÉHENSION...?** (silence) **DE LA VIDÉO...?** (silence) **NON VOUS N'EN AVEZ PAS?** (silence)
Bibl-03-0059	Bien c'était pour savoir le pourcentage de personnes qui sont... peuvent être affectées par la rougeole s'ils sont vaccinés ou non-vaccinées. **AVEZ-VOUS D'AUTRES COMMENTAIRES SUR LA VISUALISATION, LA COMPRÉHENSION?** Non, c'tait bien.
Bibl-03-0062	Ben qu'à partir de 90% des personnes vaccinées, y'avait des personnes susceptibles de l'avoir, mais pas automatiquement. Mais ça allait vite là parce que ton vidéo y'a commencé avant qu'on puisse prendre connaissance de ce qui était écrit sur la page pis de comment c'était construit là avant que les pitons se mettent à... Fak c'est ça. **AU NIVEAU DE LA VISUALISAITON EST-CE QUE VOUS AVEZ D'AUTRES…
Bibl-04-0047	Ben c'est qu'il montre ce qui arrive quand des gens sont pas vaccinés pis entrent en contact avec la rougeole. **EST-CE QUE VOUS AVEZ AIMÉ COMMENT C'ÉTAIT PRÉSENTÉ?** Oui oui, c'était très bien. Après ça on voit que la... la... la... les vaccins protègent pas 100% du monde, ce qui est tout à fait normal. Mais j'sais pas si c'est vrai mais apparemment si tu l'as eu une fois, t'es supposé, si t'en …
Bibl-04-0048	(silence) Y'expliquait les personnes qui avaient la rougeole... j'ai de la misère à le dire... (silence)... **PRENEZ VOTRE TEMPS** (silence) **EST-CE QUE VOUS AVEZ AIMÉ LE VIDÉO?** Oui j'ai aimé le vidéo. **Oui?** Oui. **EST-CE QUE VOUS AVEZ TROUVÉ QUE LA PRÉSENTATION...?** La présentation était bien, était bien coordonnée. **EST-CE QUE VOUS AVEZ UNE OPINION PAR RAPPORT À CE QUI VOUS ÉTAIT MONTRÉ…
Bibl-04-0063	Plus que y'a des gens qui étaient vaccinés, moins ils avaient la possibilité de contracter la... de pogner la rougeole, mais que même s'ils étaient vaccinés, y'en a qui la pognaient pareil. Messemble que c'est ça que j'ai compris. C'est pas mal ça. Oui, c'est ça. C'est ce que je pense que j'ai compris (rire). **EST-CE QUE VOUS AVEZ DES COMMENTAIRES À FAIRE PAR RAPPORT AUX COULEURS?** C'était le b…
Bibl-06-0044	Ben le taux de propagation de la rougeole dépendamment du nombre de personnes vaccinées puis c'est comme inversement proportionnel (rire) si je l'utilise bien. Plus les gens sont vaccinés, moins la rougeole se répand. **VOTRE OPINION SUR LA CLARTÉ DE LA VIDÉO?** Clair, évident. **AVEZ-VOUS D'AUTRES COMMENTAIRES?** Non.
Bibl-06-0049	Ben là ils nous montraient... hum... des gens, protégés et non-protégés par le vaccin de la rougeole, pis on voyait la rougeole comment elle pouvait infecter un groupe. Fak c'est surprenant de voir que pas protégés il y en a autant que ça qui peuvent attraper la rougeole. **VOTRE OPINION SUR LA CLARTÉ ET LA COMPRÉHENSION?** Ben c'est très clair. Normalement, en tout cas, tu devrais faire vacciner…
Bibl-06-0050	Ben je trouve ça super de voir que ça te prend au moins 90% des gens vaccinés pour empêcher la propagation du virus de la rougeole. Même à 86% c'est pas assez, c'est vraiment 90. Ça m'a vraiment frappé ça. Oui... C'est important. **C'EST QUOI VOTRE OPINION SUR LA CLARTÉ DE LA VIDÉO?** Ah c'est bien fait. Ça bouge, on voit le virus se propager là pis la barrière c'est vraiment 90% des gens qui doi…
Bibl-06-0051	Hum... je te dirais qu'une représentation de la population... hum... avec des petits points, certains vaccinés d'autres non, d'autres vaccinés mais àa risque, pis dans le fond, tout dépendant du pourcentage de vaccination des groupes, ben on voit que l'infection est plus facile à entr.... plus facile à infecter les gens. Pis plus on est vacc... plus les gens sont vaccinés, moins y'a de chances de…
Bibl-06-0052	Oui, y'a une résilience... y'a une persistance à une partie de la rougeole qui est inerte qui peut se déclarer à un certain moment. Pis ensuite quand y'arrive le temps d'étudier les contagions, c'est une affaire de huit ans ça, c'est une affaire de patience (rire). Il faut pas aller au-delà de ce qu'on peut communiquer comme information. Donc y'a ça que je peux dégager rapidement après avoir vu l…
Bibl-07-0054	Hum... elle est... comment je dirais ça... elle est énervante. Pas dans le sens de stressante, mais je la trouve un petit peu énervante. Les petites boules qui se déplacent pis... Mais ça c'est en mode action, c'est pas comme un circulaire comme on dit. J'ai trouvé ça spécial, les couleurs... **QUEL GENRE DE COULEUR VOUS METTERIEZ SI VOUS AVIEZ À REFAIRE LA VIDÉO?** Je metterais des couleurs plus…
Bibl-07-0055	Y'a plein de points rouges qui se promenaient qui infestaient les petits ronds là. **EST-CE QUE VOUS TROUVEZ QUE C'ÉTAIT PRÉSENTÉ CLAIREMENT?** Non! **QU'EST-CE QUE VOUS AURIEZ PRÉFÉRÉ?** Moi j'aurais préféré pas un vidéo, que ça soit comme des graphiques là tsé, un... un correct, un... admettons comme ça. Les vidéos ça devient mêlant. **EST-CE QUE VOUS AVEZ QUELQUE CHOSE D'AUTRE À AJOUTER?** Non.
Bibl-07-0061	Hum... dans le fond... on voit différents groupes dépendant... avec un certain pourcentage de personnes vaccinées versus qui ne le sont pas. Alors une personne se fait infecter, on voit la propagation de la maladie et on se constate que plus y'a des gens vaccinés, mieux c'est. Fak quand que y'a un pourcentage trop faible en bas de 90% ça sert pas à grand chose. Faut vraiment que la majorité de la…
Bibl-08-0060	Ben si on n'est pas du tout vacciné, la rougeole va vite vite vite pis en tout cas.. Pis hum... à partir du moment où la personne est vaccinée, ben elle a moins de chance. Voilà. **EST-CE QUE VOUS TROUVEZ QUE C'ÉTAIT CLAIR?** Oui. Ben oui, on voyait les picots (rire). **AVEZ-VOUS AUTRE CHOSE À AJOUTER?** Non ça va.
Bibl-08-0065	Ben la vidéo c'est... ben c'est... ceux qui ont pas été vaccinés là proté.... non-protégés, vaccinés et protégés contre la rougeole. Ceux qui sont pas protégés y'ont toutes des plaques rouges. Ceux qui sont protégés qui ont été vaccinés, y'en ont moins. **EST-CE QUE VOUS TROUVEZ QUE C'ÉTAIT CLAIR?** Oui, c'était clair. **AVEZ-VOUS QUELQUE CHOSE À AJOUTER?** Non.
GC-01-0001	Ben c'est évident là... c'est ... c'est... C'est évident que la propagation va plus rapidement quand t'es pas protégé hum... quand t'es pas vacciné, que quand tu l'es. C'est quasiment le double là. Même la première partie c'est de 10% à 74%, c'est assez.... considérable.
GC-01-0002	C'est un peu rough à lire (rire) **UH?** C'est un peu rough à lire. C'est difficile à comprendre (rire). C'est intense. **C'EST UN PEU POUR ÇA QU'ON VOULAIT VOUS TESTER** Oops. Je saisissais pas vraiment. **AVEZ-VOUS D'AUTRES OPINIONS OU D'AUTRES CHOSES À DIRE?** Ben en fait c'est vrai que ces types de maladies-là, plus y'a de gens qui sont vaccinés, moins la maladie risque de se répandre. Ça c'e…
GC-01-0003	Hum... que les personnes qui sont infectées c'était les points rouges, que y'avait... plus que y'a de monde qui sont vaccinés, moins y'a de points rouges, plus de points bleus. **AVEZ-VOUS REMARQUÉ AUTRE CHOSE DANS LA VIDÉO? OU QUELQUE CHOSE QUE VOUS AVE REMARQUÉ EN PARTICULIER?** Au départ y'avait beaucoup de points rouges pis ça diminuait tout au long de la vidéo.
GC-01-0004	Non. Je ne sais pas pourquoi il y avait du jaune et du bleu, c'est trop tard j'ai vu mais... Non.
GC-02-0006	Ben comme qu'on peut voir... quand t'es pas vacciné ben là t'es propice à l'attraper, pis plus que tu contactes du monde pis toute ça que le monde... ben y se font vacciner... ben y'a moins de danger de le propager. **COMMENT AVEZ-VOUS TROUVÉ LA VIDÉO?** Oh elle est bien fait la vidéo par exemple! J'ai trouvé ça pas pire avec des... hum je sais pas comment je pourrais dire ça.. qu'ils montraient,…
GC-02-0007	Le vidéo démontre bien que plus le pourcentage de gens vaccinés augmente, plus les chances de dispersion de la rougeole diminuent. c'était très graphique, même affaire à ce niveau là. N'importe qui peut comprendre ça. C'est un vaccin en bas âge anyway la rougeole? **OUI** En tout cas, le graphique était très... Parlait de lui-même!
GC-02-0008	C'est très important de se faire vacciner. Ça a pas de bons sens là 99%, mon dieu avec tous les gens qui sont pas vaccinés ou qui ont des vies de même...C'est... c'est.. c'est... ça me semble très très important et fiable, je retourne où j'avais été. **D'AUTRES COMMENTAIRES SUR LA COMPRÉHENSION** Hum... moi je trouve ça bien. Bien mais à la population si on mettrait ça à la télé, j'pas sûr que ça…
GC-03-0005	Ben c'est sûr que r'gard, moi je l'ai eu étant jeune mais y'avait même pas de vaccin dans ce temps-là. Mais aujourd'hui y'ont le vaccin pour ça. Je pense que cest pour être protégé, ils l'ont montré. Plus qu'il y en a qui vont être vaccinés, j'pense que plus... il faut pas attendre aussi... Prenez pas de chance. Oui. Le vaccin.
FDL-02-0080	Je suis vraiment estomaquée. Je pensais pas que quatre-vingt... à partir de 90% tout le monde était immunisé. Je pensais que ça allait vraiment aller au 100%. Donc... c'est c'est c'est... Pas pour moi-même, mais la vaccination ça a été très important. Ça a été très important pour mes enfants puis... pour éviter la propagation. Pis on voit aussi que quand t'es protégé ou que tu l'es pas, t'as pas …
FDL-02-0083	Hum... pas assez de temps pour la comprendre. Les choses sont trop vites selon moi. Hum... on comprend le principe, on comprend le but... le but premier. La transmission de la maladie, les personnes protégées et non protégées. Je pense la seule chose qui me.. qui me brime plus, c'est le temps. On dirait que c'est trop vite là. On dirait que ça nous laisse pas le temps à notre cerveau d'assimiler …
FDL-02-0084	(silence) Ça dit que ça se propage assez vite uh? Mais selon les études, le pourcentage de toutes les personnes vaccinées, c'est... je trouve ça haut pas mal moi. **QUELLE INFORMATION GÉNÉRALE VOUS AVEZ RETENUE DE LA VIDÉO?** Ça se propage. La rougeole ça se propage par quoi? Par l'air? Pis ça se guérit par des médicaments. Y'a rien qui peut changer ça. **C'EST CE QUE VOUS AVEZ COMPRIS DU VIDÉO?*…
FDL-02-0085	Y n'a trop. **TROP?** Trop d'affaires. **TROP D'INFORMATION?** J'ai remarqué ça en dernier (pointe quelque chose à l'écran). Sinon, si j'aurais le temps pis tout de le regarder comme il faut c'est correct là. Comme ça c'est trop. **EST-CE QUE C'EST PARCE QUE ÇA BOUGEAIT BEAUCOUP À L'ÉCRAN OU C'EST JUSTE QUE C'EST SURCHARGÉ?** Non c'est juste que c'est là là là pis c'est surchargé. **SOIT UN PEU M…
FDL-02-0086	Ben... hum... le vidéo... j'ai aucun commentaire là-dessus. **NON?** Non. **EST-CE QUE VOUS AVEZ TROUVÉ QUE C'ÉTAIT SIMPLE À COMPRENDRE?** Oui.
FDL-02-0087	Ben ça me montrait l'incidence de la rougeole dépendant si on est vacciné ou pas sauf que je vous dirais qu'il y avait tellement tellement d'information qu'à un moment donné tu te demande... hum... est-ce que ça représente... c'est quoi qui représente ceux qui sont vaccinés, ceux qui sont pas vaccinés, la possibilité que t'attrapes la rougeole, si tu te fais pas vacciner. Alors y'avait peut-être …
FDL-05-0081	Ben y'avait plus de gens en haut qui contractaient le virus qu'en bas. Est-ce que ça vous aide ce que je vous dis ou...? **OUI** Oui. Okay. **OUI OUI TOUT À FAIT, ON VEUT JUSTE AVOIR VOTRE OPINION. EST-CE QUE VOUS AJOUTERIEZ QUELQUE CHOSE PAR RAPPORT À LA COMMUNICATION, LE FORMAT?** C'est bien fait. **IL Y A AUTRE CHOSE?** Non c'est beau.
